# Supplementary material for: Sporadic Dissemination of tet(X3) and tet(X6) Mediated by Highly Diverse Plasmidomes among Livestock-Associated Acinetobacter
Source: Microbiol Spectr. 2021 Dec 1;9(3):e01141-21. doi: 10.1128/Spectrum.01141-21 (PMC8635130; doi:10.1128/Spectrum.01141-21)
Supplement: SUPPLEMENTAL FILE 2 — Supplemental material. Download SPECTRUM01141-21_Supp_2_seq13.xlsx, XLSX file, 0.3 MB [file spectrum01141-21_supp_2_seq13.xlsx]

## Sheet: tet(X3)
Table S4. Taxonomical assignment of tet(X3)-positive genomes retrived from GenBank
user_genome	classification	fastani_reference	fastani_reference_radius	fastani_taxonomy	fastani_ani	fastani_af	closest_placement_reference	closest_placement_radius	closest_placement_taxonomy	closest_placement_ani	closest_placement_af	pplacer_taxonomy	classification_method	note	other_related_references(genome_id,species_name,radius,ANI,AF)	aa_percent	translation_table	red_value	warnings
GCF_009829005.1_ASM982900v1_genomic	d__Bacteria;p__Proteobacteria;c__Gammaproteobacteria;o__Pseudomonadales;f__Moraxellaceae;g__Acinetobacter;s__Acinetobacter lwoffii_B	GCA_000369105.1	95	d__Bacteria;p__Proteobacteria;c__Gammaproteobacteria;o__Pseudomonadales;f__Moraxellaceae;g__Acinetobacter;s__Acinetobacter lwoffii_B	97.03	0.91	GCA_000369105.1	95	d__Bacteria;p__Proteobacteria;c__Gammaproteobacteria;o__Pseudomonadales;f__Moraxellaceae;g__Acinetobacter;s__Acinetobacter lwoffii_B	97.03	0.91	d__Bacteria;p__Proteobacteria;c__Gammaproteobacteria;o__Pseudomonadales;f__Moraxellaceae;g__Acinetobacter;s__	taxonomic classification defined by topology and ANI	topological placement and ANI have congruent species assignments	GCF_900322255.1, s__Acinetobacter fasciculus, 96.18, 88.89, 0.8; GCF_000761495.1, s__Acinetobacter idrijaensis, 96.09, 88.8, 0.84; GCF_900683715.1, s__Acinetobacter lwoffii, 96.18, 88.79, 0.85; GCA_002367455.1, s__Acinetobacter sp002367455, 95.9, 88.35, 0.85; GCF_001647535.1, s__Acinetobacter sp001647535, 95.0, 86.83, 0.81; GCF_000369625.1, s__Acinetobacter variabilis, 95.0, 83.6, 0.74; GCF_00036…	99.35	11	N/A	N/A
GCF_013186005.1_ASM1318600v1_genomic	d__Bacteria;p__Proteobacteria;c__Gammaproteobacteria;o__Pseudomonadales;f__Moraxellaceae;g__Acinetobacter;s__Acinetobacter sp003711395	GCF_003711395.1	95	d__Bacteria;p__Proteobacteria;c__Gammaproteobacteria;o__Pseudomonadales;f__Moraxellaceae;g__Acinetobacter;s__Acinetobacter sp003711395	98.58	0.94	GCF_003711395.1	95	d__Bacteria;p__Proteobacteria;c__Gammaproteobacteria;o__Pseudomonadales;f__Moraxellaceae;g__Acinetobacter;s__Acinetobacter sp003711395	98.58	0.94	d__Bacteria;p__Proteobacteria;c__Gammaproteobacteria;o__Pseudomonadales;f__Moraxellaceae;g__Acinetobacter;s__	taxonomic classification defined by topology and ANI	topological placement and ANI have congruent species assignments	GCF_001647675.1, s__Acinetobacter sp001647675, 95.0, 81.73, 0.44; GCF_900683715.1, s__Acinetobacter lwoffii, 96.18, 81.59, 0.37; GCF_000369625.1, s__Acinetobacter variabilis, 95.0, 81.3, 0.38; GCF_003024525.2, s__Acinetobacter cumulans, 95.0, 81.3, 0.43; GCF_900322255.1, s__Acinetobacter fasciculus, 96.18, 81.18, 0.38; GCF_000632455.1, s__Acinetobacter sp000632455, 95.0, 81.17, 0.35; GCF_00167875…	99.42	11	N/A	N/A
GCF_012371395.1_ASM1237139v1_genomic	d__Bacteria;p__Proteobacteria;c__Gammaproteobacteria;o__Pseudomonadales;f__Moraxellaceae;g__Acinetobacter;s__Acinetobacter sp003711395	GCF_003711395.1	95	d__Bacteria;p__Proteobacteria;c__Gammaproteobacteria;o__Pseudomonadales;f__Moraxellaceae;g__Acinetobacter;s__Acinetobacter sp003711395	98.63	0.9	GCF_003711395.1	95	d__Bacteria;p__Proteobacteria;c__Gammaproteobacteria;o__Pseudomonadales;f__Moraxellaceae;g__Acinetobacter;s__Acinetobacter sp003711395	98.63	0.9	d__Bacteria;p__Proteobacteria;c__Gammaproteobacteria;o__Pseudomonadales;f__Moraxellaceae;g__Acinetobacter;s__	taxonomic classification defined by topology and ANI	topological placement and ANI have congruent species assignments	GCF_001647675.1, s__Acinetobacter sp001647675, 95.0, 81.27, 0.44; GCF_001678755.1, s__Acinetobacter gandensis, 95.0, 81.06, 0.41; GCF_000632455.1, s__Acinetobacter sp000632455, 95.0, 81.02, 0.34; GCF_900322255.1, s__Acinetobacter fasciculus, 96.18, 80.91, 0.38; GCF_003024525.2, s__Acinetobacter cumulans, 95.0, 80.88, 0.44; GCF_000369625.1, s__Acinetobacter variabilis, 95.0, 80.85, 0.41; GCF_00201…	98.59	11	N/A	N/A
GCF_012371365.1_ASM1237136v1_genomic	d__Bacteria;p__Proteobacteria;c__Gammaproteobacteria;o__Pseudomonadales;f__Moraxellaceae;g__Acinetobacter;s__Acinetobacter sp002018365	GCF_002018365.1	95	d__Bacteria;p__Proteobacteria;c__Gammaproteobacteria;o__Pseudomonadales;f__Moraxellaceae;g__Acinetobacter;s__Acinetobacter sp002018365	95.83	0.85	GCF_002018365.1	95	d__Bacteria;p__Proteobacteria;c__Gammaproteobacteria;o__Pseudomonadales;f__Moraxellaceae;g__Acinetobacter;s__Acinetobacter sp002018365	95.83	0.85	d__Bacteria;p__Proteobacteria;c__Gammaproteobacteria;o__Pseudomonadales;f__Moraxellaceae;g__Acinetobacter;s__	taxonomic classification defined by topology and ANI	topological placement and ANI have congruent species assignments	GCF_001678755.1, s__Acinetobacter gandensis, 95.0, 85.22, 0.76; GCF_002135295.1, s__Acinetobacter sp002135295, 95.0, 84.66, 0.71; GCF_003024525.2, s__Acinetobacter cumulans, 95.0, 82.79, 0.56; GCF_003611465.1, s__Acinetobacter sp003611465, 95.0, 82.05, 0.51; GCF_003611515.1, s__Acinetobacter sp003611515, 95.0, 81.49, 0.54; GCF_001647675.1, s__Acinetobacter sp001647675, 95.0, 81.35, 0.5; GCF_00213…	99.4	11	N/A	N/A
GCF_012370915.1_ASM1237091v1_genomic	d__Bacteria;p__Proteobacteria;c__Gammaproteobacteria;o__Pseudomonadales;f__Moraxellaceae;g__Acinetobacter;s__Acinetobacter indicus	GCF_000488255.1	95	d__Bacteria;p__Proteobacteria;c__Gammaproteobacteria;o__Pseudomonadales;f__Moraxellaceae;g__Acinetobacter;s__Acinetobacter indicus	97.31	0.91	GCF_000488255.1	95	d__Bacteria;p__Proteobacteria;c__Gammaproteobacteria;o__Pseudomonadales;f__Moraxellaceae;g__Acinetobacter;s__Acinetobacter indicus	97.31	0.91	d__Bacteria;p__Proteobacteria;c__Gammaproteobacteria;o__Pseudomonadales;f__Moraxellaceae;g__Acinetobacter;s__	taxonomic classification defined by topology and ANI	topological placement and ANI have congruent species assignments	GCF_001758345.1, s__Acinetobacter towneri_A, 95.0, 82.26, 0.57; GCF_000368785.1, s__Acinetobacter towneri, 95.0, 81.68, 0.59; GCF_000369625.1, s__Acinetobacter variabilis, 95.0, 81.52, 0.62; GCF_900322255.1, s__Acinetobacter fasciculus, 96.18, 81.43, 0.59; GCA_000369105.1, s__Acinetobacter lwoffii_B, 95.0, 81.38, 0.64; GCA_006864105.1, s__Acinetobacter lwoffii_C, 95.0, 81.23, 0.56; GCF_900683715.…	99.33	11	N/A	N/A
GCF_012371115.1_ASM1237111v1_genomic	d__Bacteria;p__Proteobacteria;c__Gammaproteobacteria;o__Pseudomonadales;f__Moraxellaceae;g__Acinetobacter;s__Acinetobacter indicus	GCF_000488255.1	95	d__Bacteria;p__Proteobacteria;c__Gammaproteobacteria;o__Pseudomonadales;f__Moraxellaceae;g__Acinetobacter;s__Acinetobacter indicus	97.71	0.89	GCF_000488255.1	95	d__Bacteria;p__Proteobacteria;c__Gammaproteobacteria;o__Pseudomonadales;f__Moraxellaceae;g__Acinetobacter;s__Acinetobacter indicus	97.71	0.89	d__Bacteria;p__Proteobacteria;c__Gammaproteobacteria;o__Pseudomonadales;f__Moraxellaceae;g__Acinetobacter;s__	taxonomic classification defined by topology and ANI	topological placement and ANI have congruent species assignments	GCF_001758345.1, s__Acinetobacter towneri_A, 95.0, 81.82, 0.56; GCF_000369625.1, s__Acinetobacter variabilis, 95.0, 81.62, 0.6; GCF_000368785.1, s__Acinetobacter towneri, 95.0, 81.42, 0.59; GCF_900683715.1, s__Acinetobacter lwoffii, 96.18, 81.35, 0.6; GCF_900322255.1, s__Acinetobacter fasciculus, 96.18, 81.32, 0.58; GCA_002296655.1, s__Acinetobacter sp002296655, 95.0, 81.25, 0.59; GCF_000761495.1…	99.33	11	N/A	N/A
GCF_012371255.1_ASM1237125v1_genomic	d__Bacteria;p__Proteobacteria;c__Gammaproteobacteria;o__Pseudomonadales;f__Moraxellaceae;g__Acinetobacter;s__Acinetobacter indicus	GCF_000488255.1	95	d__Bacteria;p__Proteobacteria;c__Gammaproteobacteria;o__Pseudomonadales;f__Moraxellaceae;g__Acinetobacter;s__Acinetobacter indicus	97.7	0.9	GCF_000488255.1	95	d__Bacteria;p__Proteobacteria;c__Gammaproteobacteria;o__Pseudomonadales;f__Moraxellaceae;g__Acinetobacter;s__Acinetobacter indicus	97.7	0.9	d__Bacteria;p__Proteobacteria;c__Gammaproteobacteria;o__Pseudomonadales;f__Moraxellaceae;g__Acinetobacter;s__	taxonomic classification defined by topology and ANI	topological placement and ANI have congruent species assignments	GCF_001758345.1, s__Acinetobacter towneri_A, 95.0, 81.89, 0.55; GCF_000368785.1, s__Acinetobacter towneri, 95.0, 81.53, 0.59; GCF_900683715.1, s__Acinetobacter lwoffii, 96.18, 81.41, 0.61; GCF_000369625.1, s__Acinetobacter variabilis, 95.0, 81.41, 0.59; GCF_000368625.1, s__Acinetobacter schindleri, 95.0, 81.3, 0.57; GCF_000761495.1, s__Acinetobacter idrijaensis, 96.09, 81.29, 0.59; GCF_900322255.…	99.33	11	N/A	N/A
GCF_012371035.1_ASM1237103v1_genomic	d__Bacteria;p__Proteobacteria;c__Gammaproteobacteria;o__Pseudomonadales;f__Moraxellaceae;g__Acinetobacter;s__Acinetobacter indicus	GCF_000488255.1	95	d__Bacteria;p__Proteobacteria;c__Gammaproteobacteria;o__Pseudomonadales;f__Moraxellaceae;g__Acinetobacter;s__Acinetobacter indicus	97.43	0.9	GCF_000488255.1	95	d__Bacteria;p__Proteobacteria;c__Gammaproteobacteria;o__Pseudomonadales;f__Moraxellaceae;g__Acinetobacter;s__Acinetobacter indicus	97.43	0.9	d__Bacteria;p__Proteobacteria;c__Gammaproteobacteria;o__Pseudomonadales;f__Moraxellaceae;g__Acinetobacter;s__	taxonomic classification defined by topology and ANI	topological placement and ANI have congruent species assignments	GCF_001758345.1, s__Acinetobacter towneri_A, 95.0, 81.98, 0.57; GCF_000369625.1, s__Acinetobacter variabilis, 95.0, 81.65, 0.62; GCF_000368785.1, s__Acinetobacter towneri, 95.0, 81.52, 0.58; GCF_900322255.1, s__Acinetobacter fasciculus, 96.18, 81.43, 0.6; GCA_000369105.1, s__Acinetobacter lwoffii_B, 95.0, 81.37, 0.64; GCF_900683715.1, s__Acinetobacter lwoffii, 96.18, 81.31, 0.62; GCF_000761495.1,…	99.33	11	N/A	N/A
GCF_012370955.1_ASM1237095v1_genomic	d__Bacteria;p__Proteobacteria;c__Gammaproteobacteria;o__Pseudomonadales;f__Moraxellaceae;g__Acinetobacter;s__Acinetobacter indicus	GCF_000488255.1	95	d__Bacteria;p__Proteobacteria;c__Gammaproteobacteria;o__Pseudomonadales;f__Moraxellaceae;g__Acinetobacter;s__Acinetobacter indicus	97.35	0.91	GCF_000488255.1	95	d__Bacteria;p__Proteobacteria;c__Gammaproteobacteria;o__Pseudomonadales;f__Moraxellaceae;g__Acinetobacter;s__Acinetobacter indicus	97.35	0.91	d__Bacteria;p__Proteobacteria;c__Gammaproteobacteria;o__Pseudomonadales;f__Moraxellaceae;g__Acinetobacter;s__	taxonomic classification defined by topology and ANI	topological placement and ANI have congruent species assignments	GCF_001758345.1, s__Acinetobacter towneri_A, 95.0, 81.99, 0.57; GCF_000369625.1, s__Acinetobacter variabilis, 95.0, 81.67, 0.61; GCF_900322255.1, s__Acinetobacter fasciculus, 96.18, 81.47, 0.6; GCF_000368785.1, s__Acinetobacter towneri, 95.0, 81.45, 0.57; GCF_900683715.1, s__Acinetobacter lwoffii, 96.18, 81.36, 0.62; GCA_000369105.1, s__Acinetobacter lwoffii_B, 95.0, 81.34, 0.63; GCF_000761495.1,…	97.66	11	N/A	N/A
GCF_012370815.1_ASM1237081v1_genomic	d__Bacteria;p__Proteobacteria;c__Gammaproteobacteria;o__Pseudomonadales;f__Moraxellaceae;g__Acinetobacter;s__Acinetobacter indicus	GCF_000488255.1	95	d__Bacteria;p__Proteobacteria;c__Gammaproteobacteria;o__Pseudomonadales;f__Moraxellaceae;g__Acinetobacter;s__Acinetobacter indicus	97.15	0.89	GCF_000488255.1	95	d__Bacteria;p__Proteobacteria;c__Gammaproteobacteria;o__Pseudomonadales;f__Moraxellaceae;g__Acinetobacter;s__Acinetobacter indicus	97.15	0.89	d__Bacteria;p__Proteobacteria;c__Gammaproteobacteria;o__Pseudomonadales;f__Moraxellaceae;g__Acinetobacter;s__	taxonomic classification defined by topology and ANI	topological placement and ANI have congruent species assignments	GCF_001758345.1, s__Acinetobacter towneri_A, 95.0, 81.95, 0.56; GCF_000368785.1, s__Acinetobacter towneri, 95.0, 81.78, 0.59; GCF_000369625.1, s__Acinetobacter variabilis, 95.0, 81.56, 0.59; GCF_900683715.1, s__Acinetobacter lwoffii, 96.18, 81.42, 0.58; GCF_900322255.1, s__Acinetobacter fasciculus, 96.18, 81.35, 0.57; GCF_000773685.1, s__Acinetobacter sp000773685, 95.0, 81.35, 0.58; GCA_000369105…	99.33	11	N/A	N/A
GCF_012371125.1_ASM1237112v1_genomic	d__Bacteria;p__Proteobacteria;c__Gammaproteobacteria;o__Pseudomonadales;f__Moraxellaceae;g__Acinetobacter;s__Acinetobacter indicus	GCF_000488255.1	95	d__Bacteria;p__Proteobacteria;c__Gammaproteobacteria;o__Pseudomonadales;f__Moraxellaceae;g__Acinetobacter;s__Acinetobacter indicus	97.19	0.88	GCF_000488255.1	95	d__Bacteria;p__Proteobacteria;c__Gammaproteobacteria;o__Pseudomonadales;f__Moraxellaceae;g__Acinetobacter;s__Acinetobacter indicus	97.19	0.88	d__Bacteria;p__Proteobacteria;c__Gammaproteobacteria;o__Pseudomonadales;f__Moraxellaceae;g__Acinetobacter;s__	taxonomic classification defined by topology and ANI	topological placement and ANI have congruent species assignments	GCF_001758345.1, s__Acinetobacter towneri_A, 95.0, 82.03, 0.56; GCF_000368785.1, s__Acinetobacter towneri, 95.0, 81.76, 0.59; GCF_900683715.1, s__Acinetobacter lwoffii, 96.18, 81.65, 0.59; GCF_000369625.1, s__Acinetobacter variabilis, 95.0, 81.6, 0.58; GCF_000773685.1, s__Acinetobacter sp000773685, 95.0, 81.38, 0.56; GCA_000369105.1, s__Acinetobacter lwoffii_B, 95.0, 81.28, 0.6; GCF_000761495.1, …	99.33	11	N/A	N/A
GCF_012366895.1_ASM1236689v1_genomic	d__Bacteria;p__Proteobacteria;c__Gammaproteobacteria;o__Pseudomonadales;f__Moraxellaceae;g__Acinetobacter;s__Acinetobacter indicus	GCF_000488255.1	95	d__Bacteria;p__Proteobacteria;c__Gammaproteobacteria;o__Pseudomonadales;f__Moraxellaceae;g__Acinetobacter;s__Acinetobacter indicus	97.2	0.9	GCF_000488255.1	95	d__Bacteria;p__Proteobacteria;c__Gammaproteobacteria;o__Pseudomonadales;f__Moraxellaceae;g__Acinetobacter;s__Acinetobacter indicus	97.2	0.9	d__Bacteria;p__Proteobacteria;c__Gammaproteobacteria;o__Pseudomonadales;f__Moraxellaceae;g__Acinetobacter;s__	taxonomic classification defined by topology and ANI	topological placement and ANI have congruent species assignments	GCF_001758345.1, s__Acinetobacter towneri_A, 95.0, 82.06, 0.56; GCF_000368785.1, s__Acinetobacter towneri, 95.0, 81.78, 0.59; GCF_000369625.1, s__Acinetobacter variabilis, 95.0, 81.58, 0.6; GCF_900683715.1, s__Acinetobacter lwoffii, 96.18, 81.44, 0.59; GCA_002296655.1, s__Acinetobacter sp002296655, 95.0, 81.31, 0.59; GCA_000369105.1, s__Acinetobacter lwoffii_B, 95.0, 81.28, 0.61; GCF_000368625.1,…	99.33	11	N/A	N/A
GCF_012370875.1_ASM1237087v1_genomic	d__Bacteria;p__Proteobacteria;c__Gammaproteobacteria;o__Pseudomonadales;f__Moraxellaceae;g__Acinetobacter;s__Acinetobacter indicus	GCF_000488255.1	95	d__Bacteria;p__Proteobacteria;c__Gammaproteobacteria;o__Pseudomonadales;f__Moraxellaceae;g__Acinetobacter;s__Acinetobacter indicus	97.21	0.86	GCF_000488255.1	95	d__Bacteria;p__Proteobacteria;c__Gammaproteobacteria;o__Pseudomonadales;f__Moraxellaceae;g__Acinetobacter;s__Acinetobacter indicus	97.21	0.86	d__Bacteria;p__Proteobacteria;c__Gammaproteobacteria;o__Pseudomonadales;f__Moraxellaceae;g__Acinetobacter;s__	taxonomic classification defined by topology and ANI	topological placement and ANI have congruent species assignments	GCF_001758345.1, s__Acinetobacter towneri_A, 95.0, 82.16, 0.56; GCF_000368785.1, s__Acinetobacter towneri, 95.0, 81.9, 0.6; GCF_900683715.1, s__Acinetobacter lwoffii, 96.18, 81.74, 0.57; GCF_000369625.1, s__Acinetobacter variabilis, 95.0, 81.72, 0.55; GCF_900322255.1, s__Acinetobacter fasciculus, 96.18, 81.43, 0.57; GCA_000369105.1, s__Acinetobacter lwoffii_B, 95.0, 81.43, 0.58; GCF_000368625.1, …	99.33	11	N/A	N/A
GCF_012371045.1_ASM1237104v1_genomic	d__Bacteria;p__Proteobacteria;c__Gammaproteobacteria;o__Pseudomonadales;f__Moraxellaceae;g__Acinetobacter;s__Acinetobacter indicus	GCF_000488255.1	95	d__Bacteria;p__Proteobacteria;c__Gammaproteobacteria;o__Pseudomonadales;f__Moraxellaceae;g__Acinetobacter;s__Acinetobacter indicus	97.32	0.89	GCF_000488255.1	95	d__Bacteria;p__Proteobacteria;c__Gammaproteobacteria;o__Pseudomonadales;f__Moraxellaceae;g__Acinetobacter;s__Acinetobacter indicus	97.32	0.89	d__Bacteria;p__Proteobacteria;c__Gammaproteobacteria;o__Pseudomonadales;f__Moraxellaceae;g__Acinetobacter;s__	taxonomic classification defined by topology and ANI	topological placement and ANI have congruent species assignments	GCF_001758345.1, s__Acinetobacter towneri_A, 95.0, 81.95, 0.54; GCF_000368785.1, s__Acinetobacter towneri, 95.0, 81.74, 0.59; GCF_900683715.1, s__Acinetobacter lwoffii, 96.18, 81.61, 0.61; GCF_000369625.1, s__Acinetobacter variabilis, 95.0, 81.41, 0.59; GCF_900322255.1, s__Acinetobacter fasciculus, 96.18, 81.31, 0.57; GCA_000369105.1, s__Acinetobacter lwoffii_B, 95.0, 81.28, 0.61; GCF_000761495.1…	99.33	11	N/A	N/A
GCF_012371275.1_ASM1237127v1_genomic	d__Bacteria;p__Proteobacteria;c__Gammaproteobacteria;o__Pseudomonadales;f__Moraxellaceae;g__Acinetobacter;s__Acinetobacter indicus	GCF_000488255.1	95	d__Bacteria;p__Proteobacteria;c__Gammaproteobacteria;o__Pseudomonadales;f__Moraxellaceae;g__Acinetobacter;s__Acinetobacter indicus	97.23	0.9	GCF_000488255.1	95	d__Bacteria;p__Proteobacteria;c__Gammaproteobacteria;o__Pseudomonadales;f__Moraxellaceae;g__Acinetobacter;s__Acinetobacter indicus	97.23	0.9	d__Bacteria;p__Proteobacteria;c__Gammaproteobacteria;o__Pseudomonadales;f__Moraxellaceae;g__Acinetobacter;s__	taxonomic classification defined by topology and ANI	topological placement and ANI have congruent species assignments	GCF_001758345.1, s__Acinetobacter towneri_A, 95.0, 81.97, 0.55; GCF_000368785.1, s__Acinetobacter towneri, 95.0, 81.74, 0.58; GCF_000369625.1, s__Acinetobacter variabilis, 95.0, 81.5, 0.6; GCA_000369105.1, s__Acinetobacter lwoffii_B, 95.0, 81.37, 0.6; GCF_000761495.1, s__Acinetobacter idrijaensis, 96.09, 81.27, 0.6; GCF_900322255.1, s__Acinetobacter fasciculus, 96.18, 81.24, 0.57; GCF_900683715.1…	99.33	11	N/A	N/A
GCF_012371295.1_ASM1237129v1_genomic	d__Bacteria;p__Proteobacteria;c__Gammaproteobacteria;o__Pseudomonadales;f__Moraxellaceae;g__Acinetobacter;s__Acinetobacter indicus	GCF_000488255.1	95	d__Bacteria;p__Proteobacteria;c__Gammaproteobacteria;o__Pseudomonadales;f__Moraxellaceae;g__Acinetobacter;s__Acinetobacter indicus	97.24	0.89	GCF_000488255.1	95	d__Bacteria;p__Proteobacteria;c__Gammaproteobacteria;o__Pseudomonadales;f__Moraxellaceae;g__Acinetobacter;s__Acinetobacter indicus	97.24	0.89	d__Bacteria;p__Proteobacteria;c__Gammaproteobacteria;o__Pseudomonadales;f__Moraxellaceae;g__Acinetobacter;s__	taxonomic classification defined by topology and ANI	topological placement and ANI have congruent species assignments	GCF_001758345.1, s__Acinetobacter towneri_A, 95.0, 82.02, 0.55; GCF_000368785.1, s__Acinetobacter towneri, 95.0, 81.87, 0.57; GCF_000369625.1, s__Acinetobacter variabilis, 95.0, 81.53, 0.59; GCF_900322255.1, s__Acinetobacter fasciculus, 96.18, 81.36, 0.56; GCF_900683715.1, s__Acinetobacter lwoffii, 96.18, 81.33, 0.59; GCA_002296655.1, s__Acinetobacter sp002296655, 95.0, 81.31, 0.6; GCA_000369105.…	99.33	11	N/A	N/A
GCF_012366715.1_ASM1236671v1_genomic	d__Bacteria;p__Proteobacteria;c__Gammaproteobacteria;o__Pseudomonadales;f__Moraxellaceae;g__Acinetobacter;s__Acinetobacter indicus	GCF_000488255.1	95	d__Bacteria;p__Proteobacteria;c__Gammaproteobacteria;o__Pseudomonadales;f__Moraxellaceae;g__Acinetobacter;s__Acinetobacter indicus	97.25	0.94	GCF_000488255.1	95	d__Bacteria;p__Proteobacteria;c__Gammaproteobacteria;o__Pseudomonadales;f__Moraxellaceae;g__Acinetobacter;s__Acinetobacter indicus	97.25	0.94	d__Bacteria;p__Proteobacteria;c__Gammaproteobacteria;o__Pseudomonadales;f__Moraxellaceae;g__Acinetobacter;s__	taxonomic classification defined by topology and ANI	topological placement and ANI have congruent species assignments	GCF_001758345.1, s__Acinetobacter towneri_A, 95.0, 81.56, 0.57; GCF_000761495.1, s__Acinetobacter idrijaensis, 96.09, 81.43, 0.63; GCF_000368785.1, s__Acinetobacter towneri, 95.0, 81.4, 0.58; GCF_000369625.1, s__Acinetobacter variabilis, 95.0, 81.39, 0.62; GCA_002296655.1, s__Acinetobacter sp002296655, 95.0, 81.38, 0.58; GCF_900683715.1, s__Acinetobacter lwoffii, 96.18, 81.33, 0.63; GCF_000368625…	99.33	11	N/A	N/A
GCF_012366755.1_ASM1236675v1_genomic	d__Bacteria;p__Proteobacteria;c__Gammaproteobacteria;o__Pseudomonadales;f__Moraxellaceae;g__Acinetobacter;s__Acinetobacter indicus	GCF_000488255.1	95	d__Bacteria;p__Proteobacteria;c__Gammaproteobacteria;o__Pseudomonadales;f__Moraxellaceae;g__Acinetobacter;s__Acinetobacter indicus	97.22	0.94	GCF_000488255.1	95	d__Bacteria;p__Proteobacteria;c__Gammaproteobacteria;o__Pseudomonadales;f__Moraxellaceae;g__Acinetobacter;s__Acinetobacter indicus	97.22	0.94	d__Bacteria;p__Proteobacteria;c__Gammaproteobacteria;o__Pseudomonadales;f__Moraxellaceae;g__Acinetobacter;s__	taxonomic classification defined by topology and ANI	topological placement and ANI have congruent species assignments	GCF_001758345.1, s__Acinetobacter towneri_A, 95.0, 81.54, 0.57; GCF_000368785.1, s__Acinetobacter towneri, 95.0, 81.46, 0.58; GCA_002296655.1, s__Acinetobacter sp002296655, 95.0, 81.37, 0.59; GCF_000761495.1, s__Acinetobacter idrijaensis, 96.09, 81.33, 0.62; GCF_000368625.1, s__Acinetobacter schindleri, 95.0, 81.32, 0.57; GCF_000369625.1, s__Acinetobacter variabilis, 95.0, 81.31, 0.62; GCF_900683…	99.33	11	N/A	N/A
GCF_012371205.1_ASM1237120v1_genomic	d__Bacteria;p__Proteobacteria;c__Gammaproteobacteria;o__Pseudomonadales;f__Moraxellaceae;g__Acinetobacter;s__Acinetobacter indicus	GCF_000488255.1	95	d__Bacteria;p__Proteobacteria;c__Gammaproteobacteria;o__Pseudomonadales;f__Moraxellaceae;g__Acinetobacter;s__Acinetobacter indicus	97.78	0.89	GCF_000488255.1	95	d__Bacteria;p__Proteobacteria;c__Gammaproteobacteria;o__Pseudomonadales;f__Moraxellaceae;g__Acinetobacter;s__Acinetobacter indicus	97.78	0.89	d__Bacteria;p__Proteobacteria;c__Gammaproteobacteria;o__Pseudomonadales;f__Moraxellaceae;g__Acinetobacter;s__	taxonomic classification defined by topology and ANI	topological placement and ANI have congruent species assignments	GCF_001758345.1, s__Acinetobacter towneri_A, 95.0, 81.89, 0.55; GCF_000368785.1, s__Acinetobacter towneri, 95.0, 81.5, 0.57; GCF_000369625.1, s__Acinetobacter variabilis, 95.0, 81.48, 0.59; GCA_002296655.1, s__Acinetobacter sp002296655, 95.0, 81.36, 0.6; GCF_900683715.1, s__Acinetobacter lwoffii, 96.18, 81.26, 0.61; GCF_900322255.1, s__Acinetobacter fasciculus, 96.18, 81.24, 0.58; GCA_000369105.1…	99.33	11	N/A	N/A
GCF_012371075.1_ASM1237107v1_genomic	d__Bacteria;p__Proteobacteria;c__Gammaproteobacteria;o__Pseudomonadales;f__Moraxellaceae;g__Acinetobacter;s__Acinetobacter indicus	GCF_000488255.1	95	d__Bacteria;p__Proteobacteria;c__Gammaproteobacteria;o__Pseudomonadales;f__Moraxellaceae;g__Acinetobacter;s__Acinetobacter indicus	97.77	0.92	GCF_000488255.1	95	d__Bacteria;p__Proteobacteria;c__Gammaproteobacteria;o__Pseudomonadales;f__Moraxellaceae;g__Acinetobacter;s__Acinetobacter indicus	97.77	0.92	d__Bacteria;p__Proteobacteria;c__Gammaproteobacteria;o__Pseudomonadales;f__Moraxellaceae;g__Acinetobacter;s__	taxonomic classification defined by topology and ANI	topological placement and ANI have congruent species assignments	GCF_001758345.1, s__Acinetobacter towneri_A, 95.0, 81.98, 0.57; GCF_000368785.1, s__Acinetobacter towneri, 95.0, 81.71, 0.61; GCF_000369625.1, s__Acinetobacter variabilis, 95.0, 81.45, 0.6; GCA_002296655.1, s__Acinetobacter sp002296655, 95.0, 81.22, 0.59; GCF_000368625.1, s__Acinetobacter schindleri, 95.0, 81.15, 0.57; GCA_000369105.1, s__Acinetobacter lwoffii_B, 95.0, 81.07, 0.66; GCF_900322255.…	99.33	11	N/A	N/A
GCF_012371155.1_ASM1237115v1_genomic	d__Bacteria;p__Proteobacteria;c__Gammaproteobacteria;o__Pseudomonadales;f__Moraxellaceae;g__Acinetobacter;s__Acinetobacter indicus	GCF_000488255.1	95	d__Bacteria;p__Proteobacteria;c__Gammaproteobacteria;o__Pseudomonadales;f__Moraxellaceae;g__Acinetobacter;s__Acinetobacter indicus	97.65	0.89	GCF_000488255.1	95	d__Bacteria;p__Proteobacteria;c__Gammaproteobacteria;o__Pseudomonadales;f__Moraxellaceae;g__Acinetobacter;s__Acinetobacter indicus	97.65	0.89	d__Bacteria;p__Proteobacteria;c__Gammaproteobacteria;o__Pseudomonadales;f__Moraxellaceae;g__Acinetobacter;s__	taxonomic classification defined by topology and ANI	topological placement and ANI have congruent species assignments	GCF_001758345.1, s__Acinetobacter towneri_A, 95.0, 81.89, 0.56; GCF_000369625.1, s__Acinetobacter variabilis, 95.0, 81.7, 0.59; GCF_000368785.1, s__Acinetobacter towneri, 95.0, 81.59, 0.58; GCF_900322255.1, s__Acinetobacter fasciculus, 96.18, 81.51, 0.56; GCF_900683715.1, s__Acinetobacter lwoffii, 96.18, 81.44, 0.6; GCF_000761495.1, s__Acinetobacter idrijaensis, 96.09, 81.36, 0.58; GCA_002296655.…	99.33	11	N/A	N/A
GCF_012371165.1_ASM1237116v1_genomic	d__Bacteria;p__Proteobacteria;c__Gammaproteobacteria;o__Pseudomonadales;f__Moraxellaceae;g__Acinetobacter;s__Acinetobacter indicus	GCF_000488255.1	95	d__Bacteria;p__Proteobacteria;c__Gammaproteobacteria;o__Pseudomonadales;f__Moraxellaceae;g__Acinetobacter;s__Acinetobacter indicus	97.7	0.89	GCF_000488255.1	95	d__Bacteria;p__Proteobacteria;c__Gammaproteobacteria;o__Pseudomonadales;f__Moraxellaceae;g__Acinetobacter;s__Acinetobacter indicus	97.7	0.89	d__Bacteria;p__Proteobacteria;c__Gammaproteobacteria;o__Pseudomonadales;f__Moraxellaceae;g__Acinetobacter;s__	taxonomic classification defined by topology and ANI	topological placement and ANI have congruent species assignments	GCF_001758345.1, s__Acinetobacter towneri_A, 95.0, 81.94, 0.56; GCF_000369625.1, s__Acinetobacter variabilis, 95.0, 81.72, 0.58; GCF_000368785.1, s__Acinetobacter towneri, 95.0, 81.52, 0.58; GCF_900683715.1, s__Acinetobacter lwoffii, 96.18, 81.46, 0.59; GCF_900322255.1, s__Acinetobacter fasciculus, 96.18, 81.4, 0.56; GCF_000761495.1, s__Acinetobacter idrijaensis, 96.09, 81.37, 0.59; GCA_002296655…	99.33	11	N/A	N/A
GCF_012371235.1_ASM1237123v1_genomic	d__Bacteria;p__Proteobacteria;c__Gammaproteobacteria;o__Pseudomonadales;f__Moraxellaceae;g__Acinetobacter;s__Acinetobacter indicus	GCF_000488255.1	95	d__Bacteria;p__Proteobacteria;c__Gammaproteobacteria;o__Pseudomonadales;f__Moraxellaceae;g__Acinetobacter;s__Acinetobacter indicus	97.6	0.9	GCF_000488255.1	95	d__Bacteria;p__Proteobacteria;c__Gammaproteobacteria;o__Pseudomonadales;f__Moraxellaceae;g__Acinetobacter;s__Acinetobacter indicus	97.6	0.9	d__Bacteria;p__Proteobacteria;c__Gammaproteobacteria;o__Pseudomonadales;f__Moraxellaceae;g__Acinetobacter;s__	taxonomic classification defined by topology and ANI	topological placement and ANI have congruent species assignments	GCF_001758345.1, s__Acinetobacter towneri_A, 95.0, 81.78, 0.55; GCF_000368785.1, s__Acinetobacter towneri, 95.0, 81.53, 0.57; GCF_000369625.1, s__Acinetobacter variabilis, 95.0, 81.47, 0.59; GCF_900683715.1, s__Acinetobacter lwoffii, 96.18, 81.45, 0.59; GCA_002296655.1, s__Acinetobacter sp002296655, 95.0, 81.4, 0.58; GCF_000368625.1, s__Acinetobacter schindleri, 95.0, 81.39, 0.57; GCF_900322255.1…	99.33	11	N/A	N/A
GCF_012370895.1_ASM1237089v1_genomic	d__Bacteria;p__Proteobacteria;c__Gammaproteobacteria;o__Pseudomonadales;f__Moraxellaceae;g__Acinetobacter;s__Acinetobacter indicus	GCF_000488255.1	95	d__Bacteria;p__Proteobacteria;c__Gammaproteobacteria;o__Pseudomonadales;f__Moraxellaceae;g__Acinetobacter;s__Acinetobacter indicus	97.21	0.9	GCF_000488255.1	95	d__Bacteria;p__Proteobacteria;c__Gammaproteobacteria;o__Pseudomonadales;f__Moraxellaceae;g__Acinetobacter;s__Acinetobacter indicus	97.21	0.9	d__Bacteria;p__Proteobacteria;c__Gammaproteobacteria;o__Pseudomonadales;f__Moraxellaceae;g__Acinetobacter;s__	taxonomic classification defined by topology and ANI	topological placement and ANI have congruent species assignments	GCF_001758345.1, s__Acinetobacter towneri_A, 95.0, 82.01, 0.54; GCF_000368785.1, s__Acinetobacter towneri, 95.0, 81.85, 0.59; GCF_000369625.1, s__Acinetobacter variabilis, 95.0, 81.53, 0.58; GCF_900322255.1, s__Acinetobacter fasciculus, 96.18, 81.42, 0.57; GCF_000761495.1, s__Acinetobacter idrijaensis, 96.09, 81.32, 0.61; GCA_002296655.1, s__Acinetobacter sp002296655, 95.0, 81.28, 0.6; GCF_900683…	99.33	11	N/A	N/A
GCF_012366935.1_ASM1236693v1_genomic	d__Bacteria;p__Proteobacteria;c__Gammaproteobacteria;o__Pseudomonadales;f__Moraxellaceae;g__Acinetobacter;s__Acinetobacter indicus	GCF_000488255.1	95	d__Bacteria;p__Proteobacteria;c__Gammaproteobacteria;o__Pseudomonadales;f__Moraxellaceae;g__Acinetobacter;s__Acinetobacter indicus	97.41	0.91	GCF_000488255.1	95	d__Bacteria;p__Proteobacteria;c__Gammaproteobacteria;o__Pseudomonadales;f__Moraxellaceae;g__Acinetobacter;s__Acinetobacter indicus	97.41	0.91	d__Bacteria;p__Proteobacteria;c__Gammaproteobacteria;o__Pseudomonadales;f__Moraxellaceae;g__Acinetobacter;s__	taxonomic classification defined by topology and ANI	topological placement and ANI have congruent species assignments	GCF_001758345.1, s__Acinetobacter towneri_A, 95.0, 81.79, 0.55; GCF_000368785.1, s__Acinetobacter towneri, 95.0, 81.53, 0.59; GCF_000369625.1, s__Acinetobacter variabilis, 95.0, 81.48, 0.61; GCA_002296655.1, s__Acinetobacter sp002296655, 95.0, 81.46, 0.58; GCF_000761495.1, s__Acinetobacter idrijaensis, 96.09, 81.45, 0.64; GCF_900683715.1, s__Acinetobacter lwoffii, 96.18, 81.41, 0.62; GCA_00036910…	99.33	11	N/A	N/A
GCF_012366815.1_ASM1236681v1_genomic	d__Bacteria;p__Proteobacteria;c__Gammaproteobacteria;o__Pseudomonadales;f__Moraxellaceae;g__Acinetobacter;s__Acinetobacter indicus	GCF_000488255.1	95	d__Bacteria;p__Proteobacteria;c__Gammaproteobacteria;o__Pseudomonadales;f__Moraxellaceae;g__Acinetobacter;s__Acinetobacter indicus	97.65	0.89	GCF_000488255.1	95	d__Bacteria;p__Proteobacteria;c__Gammaproteobacteria;o__Pseudomonadales;f__Moraxellaceae;g__Acinetobacter;s__Acinetobacter indicus	97.65	0.89	d__Bacteria;p__Proteobacteria;c__Gammaproteobacteria;o__Pseudomonadales;f__Moraxellaceae;g__Acinetobacter;s__	taxonomic classification defined by topology and ANI	topological placement and ANI have congruent species assignments	GCF_001758345.1, s__Acinetobacter towneri_A, 95.0, 81.97, 0.56; GCF_000368785.1, s__Acinetobacter towneri, 95.0, 81.63, 0.6; GCF_000369625.1, s__Acinetobacter variabilis, 95.0, 81.51, 0.62; GCA_002296655.1, s__Acinetobacter sp002296655, 95.0, 81.42, 0.58; GCF_900683715.1, s__Acinetobacter lwoffii, 96.18, 81.24, 0.63; GCF_000773685.1, s__Acinetobacter sp000773685, 95.0, 81.16, 0.56; GCF_900096895.…	99.33	11	N/A	N/A
GCF_012366875.1_ASM1236687v1_genomic	d__Bacteria;p__Proteobacteria;c__Gammaproteobacteria;o__Pseudomonadales;f__Moraxellaceae;g__Acinetobacter;s__Acinetobacter indicus	GCF_000488255.1	95	d__Bacteria;p__Proteobacteria;c__Gammaproteobacteria;o__Pseudomonadales;f__Moraxellaceae;g__Acinetobacter;s__Acinetobacter indicus	97.42	0.89	GCF_000488255.1	95	d__Bacteria;p__Proteobacteria;c__Gammaproteobacteria;o__Pseudomonadales;f__Moraxellaceae;g__Acinetobacter;s__Acinetobacter indicus	97.42	0.89	d__Bacteria;p__Proteobacteria;c__Gammaproteobacteria;o__Pseudomonadales;f__Moraxellaceae;g__Acinetobacter;s__	taxonomic classification defined by topology and ANI	topological placement and ANI have congruent species assignments	GCF_001758345.1, s__Acinetobacter towneri_A, 95.0, 81.95, 0.55; GCF_000368785.1, s__Acinetobacter towneri, 95.0, 81.84, 0.59; GCF_000369625.1, s__Acinetobacter variabilis, 95.0, 81.71, 0.59; GCF_000368625.1, s__Acinetobacter schindleri, 95.0, 81.48, 0.54; GCA_002296655.1, s__Acinetobacter sp002296655, 95.0, 81.41, 0.6; GCF_000773685.1, s__Acinetobacter sp000773685, 95.0, 81.35, 0.57; GCF_90068371…	99.33	11	N/A	N/A
GCF_012366885.1_ASM1236688v1_genomic	d__Bacteria;p__Proteobacteria;c__Gammaproteobacteria;o__Pseudomonadales;f__Moraxellaceae;g__Acinetobacter;s__Acinetobacter indicus	GCF_000488255.1	95	d__Bacteria;p__Proteobacteria;c__Gammaproteobacteria;o__Pseudomonadales;f__Moraxellaceae;g__Acinetobacter;s__Acinetobacter indicus	97.47	0.89	GCF_000488255.1	95	d__Bacteria;p__Proteobacteria;c__Gammaproteobacteria;o__Pseudomonadales;f__Moraxellaceae;g__Acinetobacter;s__Acinetobacter indicus	97.47	0.89	d__Bacteria;p__Proteobacteria;c__Gammaproteobacteria;o__Pseudomonadales;f__Moraxellaceae;g__Acinetobacter;s__	taxonomic classification defined by topology and ANI	topological placement and ANI have congruent species assignments	GCF_001758345.1, s__Acinetobacter towneri_A, 95.0, 81.86, 0.53; GCF_000368785.1, s__Acinetobacter towneri, 95.0, 81.57, 0.58; GCF_000369625.1, s__Acinetobacter variabilis, 95.0, 81.48, 0.61; GCF_000761495.1, s__Acinetobacter idrijaensis, 96.09, 81.21, 0.59; GCF_000368625.1, s__Acinetobacter schindleri, 95.0, 81.19, 0.56; GCA_002296655.1, s__Acinetobacter sp002296655, 95.0, 81.19, 0.6; GCF_9006837…	99.31	11	N/A	N/A
GCF_012370985.1_ASM1237098v1_genomic	d__Bacteria;p__Proteobacteria;c__Gammaproteobacteria;o__Pseudomonadales;f__Moraxellaceae;g__Acinetobacter;s__Acinetobacter indicus	GCF_000488255.1	95	d__Bacteria;p__Proteobacteria;c__Gammaproteobacteria;o__Pseudomonadales;f__Moraxellaceae;g__Acinetobacter;s__Acinetobacter indicus	97.7	0.9	GCF_000488255.1	95	d__Bacteria;p__Proteobacteria;c__Gammaproteobacteria;o__Pseudomonadales;f__Moraxellaceae;g__Acinetobacter;s__Acinetobacter indicus	97.7	0.9	d__Bacteria;p__Proteobacteria;c__Gammaproteobacteria;o__Pseudomonadales;f__Moraxellaceae;g__Acinetobacter;s__	taxonomic classification defined by topology and ANI	topological placement and ANI have congruent species assignments	GCF_001758345.1, s__Acinetobacter towneri_A, 95.0, 81.93, 0.53; GCF_000368785.1, s__Acinetobacter towneri, 95.0, 81.63, 0.59; GCA_002296655.1, s__Acinetobacter sp002296655, 95.0, 81.54, 0.59; GCF_000368625.1, s__Acinetobacter schindleri, 95.0, 81.36, 0.58; GCF_000369625.1, s__Acinetobacter variabilis, 95.0, 81.36, 0.6; GCF_000773685.1, s__Acinetobacter sp000773685, 95.0, 81.27, 0.56; GCF_90009689…	97.66	11	N/A	N/A
GCF_012366775.1_ASM1236677v1_genomic	d__Bacteria;p__Proteobacteria;c__Gammaproteobacteria;o__Pseudomonadales;f__Moraxellaceae;g__Acinetobacter;s__Acinetobacter indicus	GCF_000488255.1	95	d__Bacteria;p__Proteobacteria;c__Gammaproteobacteria;o__Pseudomonadales;f__Moraxellaceae;g__Acinetobacter;s__Acinetobacter indicus	97.51	0.89	GCF_000488255.1	95	d__Bacteria;p__Proteobacteria;c__Gammaproteobacteria;o__Pseudomonadales;f__Moraxellaceae;g__Acinetobacter;s__Acinetobacter indicus	97.51	0.89	d__Bacteria;p__Proteobacteria;c__Gammaproteobacteria;o__Pseudomonadales;f__Moraxellaceae;g__Acinetobacter;s__	taxonomic classification defined by topology and ANI	topological placement and ANI have congruent species assignments	GCF_001758345.1, s__Acinetobacter towneri_A, 95.0, 81.88, 0.54; GCF_000369625.1, s__Acinetobacter variabilis, 95.0, 81.54, 0.6; GCF_000368785.1, s__Acinetobacter towneri, 95.0, 81.53, 0.6; GCA_000369105.1, s__Acinetobacter lwoffii_B, 95.0, 81.39, 0.61; GCF_900322255.1, s__Acinetobacter fasciculus, 96.18, 81.33, 0.58; GCF_000368625.1, s__Acinetobacter schindleri, 95.0, 81.3, 0.57; GCF_900683715.1,…	98.49	11	N/A	N/A
GCF_017132735.1_ASM1713273v1_genomic	d__Bacteria;p__Proteobacteria;c__Gammaproteobacteria;o__Pseudomonadales;f__Moraxellaceae;g__Acinetobacter;s__Acinetobacter indicus	GCF_000488255.1	95	d__Bacteria;p__Proteobacteria;c__Gammaproteobacteria;o__Pseudomonadales;f__Moraxellaceae;g__Acinetobacter;s__Acinetobacter indicus	97.75	0.86	GCF_000488255.1	95	d__Bacteria;p__Proteobacteria;c__Gammaproteobacteria;o__Pseudomonadales;f__Moraxellaceae;g__Acinetobacter;s__Acinetobacter indicus	97.75	0.86	d__Bacteria;p__Proteobacteria;c__Gammaproteobacteria;o__Pseudomonadales;f__Moraxellaceae;g__Acinetobacter;s__	taxonomic classification defined by topology and ANI	topological placement and ANI have congruent species assignments	GCF_001758345.1, s__Acinetobacter towneri_A, 95.0, 82.31, 0.56; GCF_000368785.1, s__Acinetobacter towneri, 95.0, 81.97, 0.59; GCF_000369625.1, s__Acinetobacter variabilis, 95.0, 81.84, 0.57; GCF_900683715.1, s__Acinetobacter lwoffii, 96.18, 81.62, 0.57; GCA_000369105.1, s__Acinetobacter lwoffii_B, 95.0, 81.44, 0.6; GCF_900322255.1, s__Acinetobacter fasciculus, 96.18, 81.43, 0.58; GCF_000368625.1,…	99.31	11	N/A	N/A
GCF_012371455.1_ASM1237145v1_genomic	d__Bacteria;p__Proteobacteria;c__Gammaproteobacteria;o__Pseudomonadales;f__Moraxellaceae;g__Acinetobacter;s__Acinetobacter indicus	GCF_000488255.1	95	d__Bacteria;p__Proteobacteria;c__Gammaproteobacteria;o__Pseudomonadales;f__Moraxellaceae;g__Acinetobacter;s__Acinetobacter indicus	97.19	0.89	GCF_000488255.1	95	d__Bacteria;p__Proteobacteria;c__Gammaproteobacteria;o__Pseudomonadales;f__Moraxellaceae;g__Acinetobacter;s__Acinetobacter indicus	97.19	0.89	d__Bacteria;p__Proteobacteria;c__Gammaproteobacteria;o__Pseudomonadales;f__Moraxellaceae;g__Acinetobacter;s__	taxonomic classification defined by topology and ANI	topological placement and ANI have congruent species assignments	GCF_001758345.1, s__Acinetobacter towneri_A, 95.0, 82.02, 0.55; GCF_000368785.1, s__Acinetobacter towneri, 95.0, 81.84, 0.58; GCF_000369625.1, s__Acinetobacter variabilis, 95.0, 81.49, 0.58; GCA_000369105.1, s__Acinetobacter lwoffii_B, 95.0, 81.34, 0.61; GCF_900322255.1, s__Acinetobacter fasciculus, 96.18, 81.33, 0.56; GCF_900683715.1, s__Acinetobacter lwoffii, 96.18, 81.32, 0.58; GCF_000761495.1…	99.33	11	N/A	N/A
GCF_009914415.1_ASM991441v1_genomic	d__Bacteria;p__Proteobacteria;c__Gammaproteobacteria;o__Pseudomonadales;f__Moraxellaceae;g__Acinetobacter;s__Acinetobacter indicus	GCF_000488255.1	95	d__Bacteria;p__Proteobacteria;c__Gammaproteobacteria;o__Pseudomonadales;f__Moraxellaceae;g__Acinetobacter;s__Acinetobacter indicus	97.7	0.88	GCF_000488255.1	95	d__Bacteria;p__Proteobacteria;c__Gammaproteobacteria;o__Pseudomonadales;f__Moraxellaceae;g__Acinetobacter;s__Acinetobacter indicus	97.7	0.88	d__Bacteria;p__Proteobacteria;c__Gammaproteobacteria;o__Pseudomonadales;f__Moraxellaceae;g__Acinetobacter;s__	taxonomic classification defined by topology and ANI	topological placement and ANI have congruent species assignments	GCF_001758345.1, s__Acinetobacter towneri_A, 95.0, 82.04, 0.55; GCF_000368785.1, s__Acinetobacter towneri, 95.0, 81.86, 0.59; GCF_000369625.1, s__Acinetobacter variabilis, 95.0, 81.78, 0.6; GCF_000761495.1, s__Acinetobacter idrijaensis, 96.09, 81.63, 0.6; GCF_900683715.1, s__Acinetobacter lwoffii, 96.18, 81.62, 0.62; GCF_000368625.1, s__Acinetobacter schindleri, 95.0, 81.53, 0.55; GCA_000369105.1…	99.33	11	N/A	N/A
GCF_009914475.1_ASM991447v1_genomic	d__Bacteria;p__Proteobacteria;c__Gammaproteobacteria;o__Pseudomonadales;f__Moraxellaceae;g__Acinetobacter;s__Acinetobacter indicus	GCF_000488255.1	95	d__Bacteria;p__Proteobacteria;c__Gammaproteobacteria;o__Pseudomonadales;f__Moraxellaceae;g__Acinetobacter;s__Acinetobacter indicus	97.74	0.87	GCF_000488255.1	95	d__Bacteria;p__Proteobacteria;c__Gammaproteobacteria;o__Pseudomonadales;f__Moraxellaceae;g__Acinetobacter;s__Acinetobacter indicus	97.74	0.87	d__Bacteria;p__Proteobacteria;c__Gammaproteobacteria;o__Pseudomonadales;f__Moraxellaceae;g__Acinetobacter;s__	taxonomic classification defined by topology and ANI	topological placement and ANI have congruent species assignments	GCF_001758345.1, s__Acinetobacter towneri_A, 95.0, 82.19, 0.54; GCF_000369625.1, s__Acinetobacter variabilis, 95.0, 81.77, 0.59; GCF_000368785.1, s__Acinetobacter towneri, 95.0, 81.74, 0.61; GCF_900683715.1, s__Acinetobacter lwoffii, 96.18, 81.69, 0.6; GCF_000761495.1, s__Acinetobacter idrijaensis, 96.09, 81.58, 0.58; GCF_900322255.1, s__Acinetobacter fasciculus, 96.18, 81.53, 0.57; GCA_000369105…	99.33	11	N/A	N/A
GCF_012366855.1_ASM1236685v1_genomic	d__Bacteria;p__Proteobacteria;c__Gammaproteobacteria;o__Pseudomonadales;f__Moraxellaceae;g__Acinetobacter;s__Acinetobacter indicus	GCF_000488255.1	95	d__Bacteria;p__Proteobacteria;c__Gammaproteobacteria;o__Pseudomonadales;f__Moraxellaceae;g__Acinetobacter;s__Acinetobacter indicus	97.88	0.91	GCF_000488255.1	95	d__Bacteria;p__Proteobacteria;c__Gammaproteobacteria;o__Pseudomonadales;f__Moraxellaceae;g__Acinetobacter;s__Acinetobacter indicus	97.88	0.91	d__Bacteria;p__Proteobacteria;c__Gammaproteobacteria;o__Pseudomonadales;f__Moraxellaceae;g__Acinetobacter;s__	taxonomic classification defined by topology and ANI	topological placement and ANI have congruent species assignments	GCF_001758345.1, s__Acinetobacter towneri_A, 95.0, 81.77, 0.56; GCF_000368785.1, s__Acinetobacter towneri, 95.0, 81.41, 0.6; GCF_000369625.1, s__Acinetobacter variabilis, 95.0, 81.36, 0.62; GCF_900683715.1, s__Acinetobacter lwoffii, 96.18, 81.34, 0.64; GCF_900322255.1, s__Acinetobacter fasciculus, 96.18, 81.32, 0.6; GCA_002296655.1, s__Acinetobacter sp002296655, 95.0, 81.31, 0.59; GCF_900096895.1…	98.49	11	N/A	N/A
GCF_012371015.1_ASM1237101v1_genomic	d__Bacteria;p__Proteobacteria;c__Gammaproteobacteria;o__Pseudomonadales;f__Moraxellaceae;g__Acinetobacter;s__Acinetobacter indicus	GCF_000488255.1	95	d__Bacteria;p__Proteobacteria;c__Gammaproteobacteria;o__Pseudomonadales;f__Moraxellaceae;g__Acinetobacter;s__Acinetobacter indicus	97.53	0.89	GCF_000488255.1	95	d__Bacteria;p__Proteobacteria;c__Gammaproteobacteria;o__Pseudomonadales;f__Moraxellaceae;g__Acinetobacter;s__Acinetobacter indicus	97.53	0.89	d__Bacteria;p__Proteobacteria;c__Gammaproteobacteria;o__Pseudomonadales;f__Moraxellaceae;g__Acinetobacter;s__	taxonomic classification defined by topology and ANI	topological placement and ANI have congruent species assignments	GCF_001758345.1, s__Acinetobacter towneri_A, 95.0, 81.94, 0.55; GCF_000368785.1, s__Acinetobacter towneri, 95.0, 81.62, 0.6; GCF_000369625.1, s__Acinetobacter variabilis, 95.0, 81.49, 0.62; GCA_000369105.1, s__Acinetobacter lwoffii_B, 95.0, 81.31, 0.62; GCA_002296655.1, s__Acinetobacter sp002296655, 95.0, 81.29, 0.6; GCF_900683715.1, s__Acinetobacter lwoffii, 96.18, 81.28, 0.61; GCF_000761495.1, …	99.33	11	N/A	N/A
GCF_012370935.1_ASM1237093v1_genomic	d__Bacteria;p__Proteobacteria;c__Gammaproteobacteria;o__Pseudomonadales;f__Moraxellaceae;g__Acinetobacter;s__Acinetobacter indicus	GCF_000488255.1	95	d__Bacteria;p__Proteobacteria;c__Gammaproteobacteria;o__Pseudomonadales;f__Moraxellaceae;g__Acinetobacter;s__Acinetobacter indicus	97.16	0.86	GCF_000488255.1	95	d__Bacteria;p__Proteobacteria;c__Gammaproteobacteria;o__Pseudomonadales;f__Moraxellaceae;g__Acinetobacter;s__Acinetobacter indicus	97.16	0.86	d__Bacteria;p__Proteobacteria;c__Gammaproteobacteria;o__Pseudomonadales;f__Moraxellaceae;g__Acinetobacter;s__	taxonomic classification defined by topology and ANI	topological placement and ANI have congruent species assignments	GCF_000369625.1, s__Acinetobacter variabilis, 95.0, 82.26, 0.58; GCF_001758345.1, s__Acinetobacter towneri_A, 95.0, 82.12, 0.56; GCF_000368785.1, s__Acinetobacter towneri, 95.0, 81.93, 0.59; GCF_900683715.1, s__Acinetobacter lwoffii, 96.18, 81.78, 0.58; GCF_900322255.1, s__Acinetobacter fasciculus, 96.18, 81.57, 0.58; GCF_000761495.1, s__Acinetobacter idrijaensis, 96.09, 81.54, 0.56; GCF_00036862…	99.31	11	N/A	N/A
GCF_012366735.1_ASM1236673v1_genomic	d__Bacteria;p__Proteobacteria;c__Gammaproteobacteria;o__Pseudomonadales;f__Moraxellaceae;g__Acinetobacter;s__Acinetobacter indicus	GCF_000488255.1	95	d__Bacteria;p__Proteobacteria;c__Gammaproteobacteria;o__Pseudomonadales;f__Moraxellaceae;g__Acinetobacter;s__Acinetobacter indicus	97.12	0.9	GCF_000488255.1	95	d__Bacteria;p__Proteobacteria;c__Gammaproteobacteria;o__Pseudomonadales;f__Moraxellaceae;g__Acinetobacter;s__Acinetobacter indicus	97.12	0.9	d__Bacteria;p__Proteobacteria;c__Gammaproteobacteria;o__Pseudomonadales;f__Moraxellaceae;g__Acinetobacter;s__	taxonomic classification defined by topology and ANI	topological placement and ANI have congruent species assignments	GCF_001758345.1, s__Acinetobacter towneri_A, 95.0, 82.02, 0.57; GCF_000369625.1, s__Acinetobacter variabilis, 95.0, 81.61, 0.61; GCF_000368785.1, s__Acinetobacter towneri, 95.0, 81.52, 0.59; GCF_900322255.1, s__Acinetobacter fasciculus, 96.18, 81.38, 0.58; GCF_000368625.1, s__Acinetobacter schindleri, 95.0, 81.37, 0.58; GCF_900683715.1, s__Acinetobacter lwoffii, 96.18, 81.26, 0.63; GCA_000369105.…	99.31	11	N/A	N/A
GCF_012366955.1_ASM1236695v1_genomic	d__Bacteria;p__Proteobacteria;c__Gammaproteobacteria;o__Pseudomonadales;f__Moraxellaceae;g__Acinetobacter;s__Acinetobacter indicus	GCF_000488255.1	95	d__Bacteria;p__Proteobacteria;c__Gammaproteobacteria;o__Pseudomonadales;f__Moraxellaceae;g__Acinetobacter;s__Acinetobacter indicus	97.74	0.91	GCF_000488255.1	95	d__Bacteria;p__Proteobacteria;c__Gammaproteobacteria;o__Pseudomonadales;f__Moraxellaceae;g__Acinetobacter;s__Acinetobacter indicus	97.74	0.91	d__Bacteria;p__Proteobacteria;c__Gammaproteobacteria;o__Pseudomonadales;f__Moraxellaceae;g__Acinetobacter;s__	taxonomic classification defined by topology and ANI	topological placement and ANI have congruent species assignments	GCF_001758345.1, s__Acinetobacter towneri_A, 95.0, 81.93, 0.56; GCF_000368785.1, s__Acinetobacter towneri, 95.0, 81.75, 0.59; GCF_000369625.1, s__Acinetobacter variabilis, 95.0, 81.38, 0.59; GCF_900683715.1, s__Acinetobacter lwoffii, 96.18, 81.35, 0.6; GCA_000369105.1, s__Acinetobacter lwoffii_B, 95.0, 81.24, 0.63; GCF_000761495.1, s__Acinetobacter idrijaensis, 96.09, 81.23, 0.58; GCF_900322255.1…	99.33	11	N/A	N/A
GCF_012366665.1_ASM1236666v1_genomic	d__Bacteria;p__Proteobacteria;c__Gammaproteobacteria;o__Pseudomonadales;f__Moraxellaceae;g__Acinetobacter;s__Acinetobacter indicus	GCF_000488255.1	95	d__Bacteria;p__Proteobacteria;c__Gammaproteobacteria;o__Pseudomonadales;f__Moraxellaceae;g__Acinetobacter;s__Acinetobacter indicus	97.64	0.93	GCF_000488255.1	95	d__Bacteria;p__Proteobacteria;c__Gammaproteobacteria;o__Pseudomonadales;f__Moraxellaceae;g__Acinetobacter;s__Acinetobacter indicus	97.64	0.93	d__Bacteria;p__Proteobacteria;c__Gammaproteobacteria;o__Pseudomonadales;f__Moraxellaceae;g__Acinetobacter;s__	taxonomic classification defined by topology and ANI	topological placement and ANI have congruent species assignments	GCF_001758345.1, s__Acinetobacter towneri_A, 95.0, 81.86, 0.56; GCA_002296655.1, s__Acinetobacter sp002296655, 95.0, 81.44, 0.6; GCF_000368785.1, s__Acinetobacter towneri, 95.0, 81.42, 0.6; GCF_000369625.1, s__Acinetobacter variabilis, 95.0, 81.36, 0.62; GCF_900683715.1, s__Acinetobacter lwoffii, 96.18, 81.29, 0.62; GCF_000761495.1, s__Acinetobacter idrijaensis, 96.09, 81.21, 0.6; GCF_000368625.1…	99.33	11	N/A	N/A
GCF_015217905.1_ASM1521790v1_genomic	d__Bacteria;p__Proteobacteria;c__Gammaproteobacteria;o__Pseudomonadales;f__Moraxellaceae;g__Acinetobacter;s__Acinetobacter indicus	GCF_000488255.1	95	d__Bacteria;p__Proteobacteria;c__Gammaproteobacteria;o__Pseudomonadales;f__Moraxellaceae;g__Acinetobacter;s__Acinetobacter indicus	97.55	0.85	GCF_000488255.1	95	d__Bacteria;p__Proteobacteria;c__Gammaproteobacteria;o__Pseudomonadales;f__Moraxellaceae;g__Acinetobacter;s__Acinetobacter indicus	97.55	0.85	d__Bacteria;p__Proteobacteria;c__Gammaproteobacteria;o__Pseudomonadales;f__Moraxellaceae;g__Acinetobacter;s__	taxonomic classification defined by topology and ANI	topological placement and ANI have congruent species assignments	GCF_001758345.1, s__Acinetobacter towneri_A, 95.0, 82.49, 0.57; GCF_000369625.1, s__Acinetobacter variabilis, 95.0, 82.17, 0.53; GCF_000368785.1, s__Acinetobacter towneri, 95.0, 82.15, 0.6; GCF_000368625.1, s__Acinetobacter schindleri, 95.0, 81.97, 0.51; GCF_900322255.1, s__Acinetobacter fasciculus, 96.18, 81.84, 0.59; GCA_000369105.1, s__Acinetobacter lwoffii_B, 95.0, 81.81, 0.58; GCF_900683715.…	98.49	11	N/A	N/A
GCF_012370975.1_ASM1237097v1_genomic	d__Bacteria;p__Proteobacteria;c__Gammaproteobacteria;o__Pseudomonadales;f__Moraxellaceae;g__Acinetobacter;s__Acinetobacter indicus	GCF_000488255.1	95	d__Bacteria;p__Proteobacteria;c__Gammaproteobacteria;o__Pseudomonadales;f__Moraxellaceae;g__Acinetobacter;s__Acinetobacter indicus	97.68	0.91	GCF_000488255.1	95	d__Bacteria;p__Proteobacteria;c__Gammaproteobacteria;o__Pseudomonadales;f__Moraxellaceae;g__Acinetobacter;s__Acinetobacter indicus	97.68	0.91	d__Bacteria;p__Proteobacteria;c__Gammaproteobacteria;o__Pseudomonadales;f__Moraxellaceae;g__Acinetobacter;s__	taxonomic classification defined by topology and ANI	topological placement and ANI have congruent species assignments	GCF_001758345.1, s__Acinetobacter towneri_A, 95.0, 81.89, 0.54; GCF_000368785.1, s__Acinetobacter towneri, 95.0, 81.65, 0.59; GCF_000369625.1, s__Acinetobacter variabilis, 95.0, 81.32, 0.61; GCA_002296655.1, s__Acinetobacter sp002296655, 95.0, 81.17, 0.6; GCF_000761495.1, s__Acinetobacter idrijaensis, 96.09, 81.17, 0.59; GCF_900322255.1, s__Acinetobacter fasciculus, 96.18, 81.15, 0.58; GCF_000368…	99.33	11	N/A	N/A
GCF_009828985.1_ASM982898v1_genomic	d__Bacteria;p__Proteobacteria;c__Gammaproteobacteria;o__Pseudomonadales;f__Moraxellaceae;g__Acinetobacter;s__Acinetobacter johnsonii	GCF_000368045.1	95	d__Bacteria;p__Proteobacteria;c__Gammaproteobacteria;o__Pseudomonadales;f__Moraxellaceae;g__Acinetobacter;s__Acinetobacter johnsonii	95.72	0.84	GCF_000368045.1	95	d__Bacteria;p__Proteobacteria;c__Gammaproteobacteria;o__Pseudomonadales;f__Moraxellaceae;g__Acinetobacter;s__Acinetobacter johnsonii	95.72	0.84	d__Bacteria;p__Proteobacteria;c__Gammaproteobacteria;o__Pseudomonadales;f__Moraxellaceae;g__Acinetobacter;s__	taxonomic classification defined by topology and ANI	topological placement and ANI have congruent species assignments	GCF_002165305.2, s__Acinetobacter sp002165305, 95.0, 93.16, 0.85; GCF_002135205.1, s__Acinetobacter sp002135205, 95.0, 89.6, 0.8; GCF_004331255.1, s__Acinetobacter sp004331255, 95.0, 82.13, 0.47; GCF_003105055.1, s__Acinetobacter sp003105055, 95.0, 82.09, 0.5; GCF_004331175.1, s__Acinetobacter sp004331175, 95.0, 82.02, 0.5; GCF_004331035.1, s__Acinetobacter sp004331035, 95.0, 81.98, 0.48; GCF_000…	99.42	11	N/A	N/A
GCF_003939335.1_ASM393933v1_genomic	d__Bacteria;p__Proteobacteria;c__Gammaproteobacteria;o__Pseudomonadales;f__Moraxellaceae;g__Acinetobacter;s__Acinetobacter junii	GCF_000368765.1	95	d__Bacteria;p__Proteobacteria;c__Gammaproteobacteria;o__Pseudomonadales;f__Moraxellaceae;g__Acinetobacter;s__Acinetobacter junii	97.84	0.82	GCF_000368765.1	95	d__Bacteria;p__Proteobacteria;c__Gammaproteobacteria;o__Pseudomonadales;f__Moraxellaceae;g__Acinetobacter;s__Acinetobacter junii	97.84	0.82	d__Bacteria;p__Proteobacteria;c__Gammaproteobacteria;o__Pseudomonadales;f__Moraxellaceae;g__Acinetobacter;s__	taxonomic classification defined by topology and ANI	topological placement and ANI have congruent species assignments	GCF_002165255.2, s__Acinetobacter sp002165255, 95.0, 85.91, 0.66; GCF_000369005.1, s__Acinetobacter beijerinckii, 95.0, 85.25, 0.66; GCF_000368025.1, s__Acinetobacter parvus, 95.0, 84.1, 0.63; GCF_000369065.1, s__Acinetobacter haemolyticus, 95.0, 84.03, 0.6; GCF_000369565.1, s__Acinetobacter sp000369565, 95.0, 83.9, 0.61; GCF_000368585.1, s__Acinetobacter venetianus, 95.0, 83.64, 0.65; GCF_900406…	99.07	11	N/A	N/A
GCF_000529235.1_APIBUN_1_genomic	d__Bacteria;p__Proteobacteria;c__Gammaproteobacteria;o__Pseudomonadales;f__Moraxellaceae;g__Acinetobacter;s__Acinetobacter pittii	GCF_000369045.1	95	d__Bacteria;p__Proteobacteria;c__Gammaproteobacteria;o__Pseudomonadales;f__Moraxellaceae;g__Acinetobacter;s__Acinetobacter pittii	97.69	0.89	GCF_000369045.1	95	d__Bacteria;p__Proteobacteria;c__Gammaproteobacteria;o__Pseudomonadales;f__Moraxellaceae;g__Acinetobacter;s__Acinetobacter pittii	97.69	0.89	d__Bacteria;p__Proteobacteria;c__Gammaproteobacteria;o__Pseudomonadales;f__Moraxellaceae;g__Acinetobacter;s__	taxonomic classification defined by topology and ANI	topological placement and ANI have congruent species assignments	GCF_002928115.1, s__Acinetobacter pittii_H, 95.0, 94.6, 0.83; GCF_001605885.1, s__Acinetobacter lactucae, 95.0, 93.58, 0.84; GCF_000399685.1, s__Acinetobacter pittii_E, 95.0, 92.69, 0.81; GCF_000196795.1, s__Acinetobacter oleivorans, 95.0, 91.4, 0.82; GCF_000313935.1, s__Acinetobacter sp000313935, 95.0, 91.39, 0.82; GCF_000399665.1, s__Acinetobacter calcoaceticus_B, 95.0, 90.88, 0.8; GCF_00036896…	98.19	11	N/A	N/A
GCF_000805655.1_ASM80565v1_genomic	d__Bacteria;p__Proteobacteria;c__Gammaproteobacteria;o__Pseudomonadales;f__Moraxellaceae;g__Acinetobacter;s__Acinetobacter pittii	GCF_000369045.1	95	d__Bacteria;p__Proteobacteria;c__Gammaproteobacteria;o__Pseudomonadales;f__Moraxellaceae;g__Acinetobacter;s__Acinetobacter pittii	96.49	0.87	GCF_000369045.1	95	d__Bacteria;p__Proteobacteria;c__Gammaproteobacteria;o__Pseudomonadales;f__Moraxellaceae;g__Acinetobacter;s__Acinetobacter pittii	96.49	0.87	d__Bacteria;p__Proteobacteria;c__Gammaproteobacteria;o__Pseudomonadales;f__Moraxellaceae;g__Acinetobacter;s__	taxonomic classification defined by topology and ANI	topological placement and ANI have congruent species assignments	GCF_002928115.1, s__Acinetobacter pittii_H, 95.0, 94.5, 0.85; GCF_001605885.1, s__Acinetobacter lactucae, 95.0, 93.5, 0.85; GCF_000399685.1, s__Acinetobacter pittii_E, 95.0, 92.7, 0.83; GCF_000196795.1, s__Acinetobacter oleivorans, 95.0, 91.56, 0.81; GCF_000313935.1, s__Acinetobacter sp000313935, 95.0, 91.21, 0.83; GCF_000399665.1, s__Acinetobacter calcoaceticus_B, 95.0, 90.87, 0.82; GCF_00036896…	99.03	11	N/A	N/A
GCF_014218925.1_ASM1421892v1_genomic	d__Bacteria;p__Proteobacteria;c__Gammaproteobacteria;o__Pseudomonadales;f__Moraxellaceae;g__Acinetobacter;s__Acinetobacter nosocomialis	GCF_000368085.1	95	d__Bacteria;p__Proteobacteria;c__Gammaproteobacteria;o__Pseudomonadales;f__Moraxellaceae;g__Acinetobacter;s__Acinetobacter nosocomialis	97.91	0.88	GCF_000368085.1	95	d__Bacteria;p__Proteobacteria;c__Gammaproteobacteria;o__Pseudomonadales;f__Moraxellaceae;g__Acinetobacter;s__Acinetobacter nosocomialis	97.91	0.88	d__Bacteria;p__Proteobacteria;c__Gammaproteobacteria;o__Pseudomonadales;f__Moraxellaceae;g__Acinetobacter;s__	taxonomic classification defined by topology and ANI	topological placement and ANI have congruent species assignments	GCF_000368065.1, s__Acinetobacter seifertii, 95.0, 92.29, 0.8; GCF_002811175.1, s__Acinetobacter baumannii, 95.0, 92.1, 0.82; GCF_000369045.1, s__Acinetobacter pittii, 95.0, 88.65, 0.81; GCF_002928115.1, s__Acinetobacter pittii_H, 95.0, 88.56, 0.8; GCF_000196795.1, s__Acinetobacter oleivorans, 95.0, 88.2, 0.76; GCF_001605885.1, s__Acinetobacter lactucae, 95.0, 88.08, 0.8; GCF_000399685.1, s__Acin…	99.03	11	N/A	N/A
GCF_002634315.1_ASM263431v1_genomic	d__Bacteria;p__Proteobacteria;c__Gammaproteobacteria;o__Pseudomonadales;f__Moraxellaceae;g__Acinetobacter;s__Acinetobacter nosocomialis	GCF_000368085.1	95	d__Bacteria;p__Proteobacteria;c__Gammaproteobacteria;o__Pseudomonadales;f__Moraxellaceae;g__Acinetobacter;s__Acinetobacter nosocomialis	98.17	0.87	GCF_000368085.1	95	d__Bacteria;p__Proteobacteria;c__Gammaproteobacteria;o__Pseudomonadales;f__Moraxellaceae;g__Acinetobacter;s__Acinetobacter nosocomialis	98.17	0.87	d__Bacteria;p__Proteobacteria;c__Gammaproteobacteria;o__Pseudomonadales;f__Moraxellaceae;g__Acinetobacter;s__	taxonomic classification defined by topology and ANI	topological placement and ANI have congruent species assignments	GCF_002811175.1, s__Acinetobacter baumannii, 95.0, 92.23, 0.83; GCF_000368065.1, s__Acinetobacter seifertii, 95.0, 92.17, 0.85; GCF_000369045.1, s__Acinetobacter pittii, 95.0, 88.69, 0.81; GCF_002928115.1, s__Acinetobacter pittii_H, 95.0, 88.58, 0.81; GCF_001605885.1, s__Acinetobacter lactucae, 95.0, 88.24, 0.81; GCF_000196795.1, s__Acinetobacter oleivorans, 95.0, 88.15, 0.83; GCF_000399685.1, s_…	98.04	11	N/A	N/A
GCF_000529215.1_ANIBUN_1_genomic	d__Bacteria;p__Proteobacteria;c__Gammaproteobacteria;o__Pseudomonadales;f__Moraxellaceae;g__Acinetobacter;s__Acinetobacter nosocomialis	GCF_000368085.1	95	d__Bacteria;p__Proteobacteria;c__Gammaproteobacteria;o__Pseudomonadales;f__Moraxellaceae;g__Acinetobacter;s__Acinetobacter nosocomialis	97.88	0.86	GCF_000368085.1	95	d__Bacteria;p__Proteobacteria;c__Gammaproteobacteria;o__Pseudomonadales;f__Moraxellaceae;g__Acinetobacter;s__Acinetobacter nosocomialis	97.88	0.86	d__Bacteria;p__Proteobacteria;c__Gammaproteobacteria;o__Pseudomonadales;f__Moraxellaceae;g__Acinetobacter;s__	taxonomic classification defined by topology and ANI	topological placement and ANI have congruent species assignments	GCF_000368065.1, s__Acinetobacter seifertii, 95.0, 92.07, 0.82; GCF_002811175.1, s__Acinetobacter baumannii, 95.0, 92.01, 0.81; GCF_000369045.1, s__Acinetobacter pittii, 95.0, 88.65, 0.79; GCF_002928115.1, s__Acinetobacter pittii_H, 95.0, 88.64, 0.79; GCF_001605885.1, s__Acinetobacter lactucae, 95.0, 88.15, 0.76; GCF_000313935.1, s__Acinetobacter sp000313935, 95.0, 88.15, 0.79; GCF_000399685.1, s…	99.01	11	N/A	N/A
GCF_900494955.1_24276_2_174_genomic	d__Bacteria;p__Proteobacteria;c__Gammaproteobacteria;o__Pseudomonadales;f__Moraxellaceae;g__Acinetobacter;s__Acinetobacter baumannii	GCF_002811175.1	95	d__Bacteria;p__Proteobacteria;c__Gammaproteobacteria;o__Pseudomonadales;f__Moraxellaceae;g__Acinetobacter;s__Acinetobacter baumannii	97.89	0.88	GCF_002811175.1	95	d__Bacteria;p__Proteobacteria;c__Gammaproteobacteria;o__Pseudomonadales;f__Moraxellaceae;g__Acinetobacter;s__Acinetobacter baumannii	97.89	0.88	d__Bacteria;p__Proteobacteria;c__Gammaproteobacteria;o__Pseudomonadales;f__Moraxellaceae;g__Acinetobacter;s__	taxonomic classification defined by topology and ANI	topological placement and ANI have congruent species assignments	GCF_000368085.1, s__Acinetobacter nosocomialis, 95.0, 92.09, 0.85; GCF_000368065.1, s__Acinetobacter seifertii, 95.0, 90.36, 0.76; GCF_002928115.1, s__Acinetobacter pittii_H, 95.0, 89.3, 0.84; GCF_000369045.1, s__Acinetobacter pittii, 95.0, 89.26, 0.84; GCF_001605885.1, s__Acinetobacter lactucae, 95.0, 88.66, 0.82; GCF_000399685.1, s__Acinetobacter pittii_E, 95.0, 88.62, 0.82; GCF_000313935.1, s_…	98.17	11	N/A	N/A
GCA_016502775.1_PDT000659798.1_genomic	d__Bacteria;p__Proteobacteria;c__Gammaproteobacteria;o__Pseudomonadales;f__Moraxellaceae;g__Acinetobacter;s__Acinetobacter baumannii	GCF_002811175.1	95	d__Bacteria;p__Proteobacteria;c__Gammaproteobacteria;o__Pseudomonadales;f__Moraxellaceae;g__Acinetobacter;s__Acinetobacter baumannii	97.89	0.85	GCF_002811175.1	95	d__Bacteria;p__Proteobacteria;c__Gammaproteobacteria;o__Pseudomonadales;f__Moraxellaceae;g__Acinetobacter;s__Acinetobacter baumannii	97.89	0.85	d__Bacteria;p__Proteobacteria;c__Gammaproteobacteria;o__Pseudomonadales;f__Moraxellaceae;g__Acinetobacter;s__	taxonomic classification defined by topology and ANI	topological placement and ANI have congruent species assignments	GCF_000368085.1, s__Acinetobacter nosocomialis, 95.0, 92.12, 0.8; GCF_000368065.1, s__Acinetobacter seifertii, 95.0, 90.43, 0.76; GCF_002928115.1, s__Acinetobacter pittii_H, 95.0, 89.41, 0.79; GCF_000369045.1, s__Acinetobacter pittii, 95.0, 89.36, 0.78; GCF_001605885.1, s__Acinetobacter lactucae, 95.0, 88.68, 0.78; GCF_000399685.1, s__Acinetobacter pittii_E, 95.0, 88.56, 0.79; GCF_000196795.1, s_…	98.21	11	N/A	N/A
GCF_900496045.1_24276_2_288_genomic	d__Bacteria;p__Proteobacteria;c__Gammaproteobacteria;o__Pseudomonadales;f__Moraxellaceae;g__Acinetobacter;s__Acinetobacter baumannii	GCF_002811175.1	95	d__Bacteria;p__Proteobacteria;c__Gammaproteobacteria;o__Pseudomonadales;f__Moraxellaceae;g__Acinetobacter;s__Acinetobacter baumannii	97.95	0.88	GCF_002811175.1	95	d__Bacteria;p__Proteobacteria;c__Gammaproteobacteria;o__Pseudomonadales;f__Moraxellaceae;g__Acinetobacter;s__Acinetobacter baumannii	97.95	0.88	d__Bacteria;p__Proteobacteria;c__Gammaproteobacteria;o__Pseudomonadales;f__Moraxellaceae;g__Acinetobacter;s__	taxonomic classification defined by topology and ANI	topological placement and ANI have congruent species assignments	GCF_000368085.1, s__Acinetobacter nosocomialis, 95.0, 92.07, 0.85; GCF_000368065.1, s__Acinetobacter seifertii, 95.0, 90.34, 0.77; GCF_002928115.1, s__Acinetobacter pittii_H, 95.0, 89.34, 0.83; GCF_000369045.1, s__Acinetobacter pittii, 95.0, 89.24, 0.84; GCF_001605885.1, s__Acinetobacter lactucae, 95.0, 88.68, 0.83; GCF_000399685.1, s__Acinetobacter pittii_E, 95.0, 88.59, 0.82; GCF_000313935.1, s…	98.17	11	N/A	N/A
GCF_006493975.1_ASM649397v1_genomic	d__Bacteria;p__Proteobacteria;c__Gammaproteobacteria;o__Pseudomonadales;f__Moraxellaceae;g__Acinetobacter;s__Acinetobacter baumannii	GCF_002811175.1	95	d__Bacteria;p__Proteobacteria;c__Gammaproteobacteria;o__Pseudomonadales;f__Moraxellaceae;g__Acinetobacter;s__Acinetobacter baumannii	97.69	0.83	GCF_002811175.1	95	d__Bacteria;p__Proteobacteria;c__Gammaproteobacteria;o__Pseudomonadales;f__Moraxellaceae;g__Acinetobacter;s__Acinetobacter baumannii	97.69	0.83	d__Bacteria;p__Proteobacteria;c__Gammaproteobacteria;o__Pseudomonadales;f__Moraxellaceae;g__Acinetobacter;s__	taxonomic classification defined by topology and ANI	topological placement and ANI have congruent species assignments	GCF_000368085.1, s__Acinetobacter nosocomialis, 95.0, 92.1, 0.8; GCF_000368065.1, s__Acinetobacter seifertii, 95.0, 90.53, 0.8; GCF_000369045.1, s__Acinetobacter pittii, 95.0, 89.31, 0.78; GCF_002928115.1, s__Acinetobacter pittii_H, 95.0, 89.17, 0.76; GCF_001605885.1, s__Acinetobacter lactucae, 95.0, 88.63, 0.76; GCF_000399685.1, s__Acinetobacter pittii_E, 95.0, 88.35, 0.76; GCF_000196795.1, s__A…	99.05	11	N/A	N/A
GCF_012371355.1_ASM1237135v1_genomic	d__Bacteria;p__Proteobacteria;c__Gammaproteobacteria;o__Pseudomonadales;f__Moraxellaceae;g__Acinetobacter;s__	N/A	N/A	N/A	N/A	N/A	N/A	N/A	N/A	N/A	N/A	d__Bacteria;p__Proteobacteria;c__Gammaproteobacteria;o__Pseudomonadales;f__Moraxellaceae;g__Acinetobacter;s__	taxonomic classification defined by topology and ANI	N/A	GCF_000368785.1, s__Acinetobacter towneri, 95.0, 88.93, 0.83; GCA_002296655.1, s__Acinetobacter sp002296655, 95.0, 88.83, 0.8; GCF_001758345.1, s__Acinetobacter towneri_A, 95.0, 88.76, 0.8; GCF_000488255.1, s__Acinetobacter indicus, 95.0, 82.08, 0.62; GCF_000368045.1, s__Acinetobacter johnsonii, 95.0, 81.04, 0.55; GCF_000369625.1, s__Acinetobacter variabilis, 95.0, 80.99, 0.51; GCF_002165305.2, s…	99.44	11	0.996974	Genome not assigned to closest species as it falls outside its pre-defined ANI radius
GCF_015351655.1_ASM1535165v1_genomic	d__Bacteria;p__Proteobacteria;c__Gammaproteobacteria;o__Pseudomonadales;f__Moraxellaceae;g__Acinetobacter;s__	N/A	N/A	N/A	N/A	N/A	N/A	N/A	N/A	N/A	N/A	d__Bacteria;p__Proteobacteria;c__Gammaproteobacteria;o__Pseudomonadales;f__Moraxellaceae;g__Acinetobacter;s__	taxonomic classification defined by topology and ANI	N/A	GCF_000368785.1, s__Acinetobacter towneri, 95.0, 89.6, 0.86; GCF_001758345.1, s__Acinetobacter towneri_A, 95.0, 89.33, 0.82; GCA_002296655.1, s__Acinetobacter sp002296655, 95.0, 89.27, 0.83; GCF_000488255.1, s__Acinetobacter indicus, 95.0, 81.81, 0.6; GCF_002165305.2, s__Acinetobacter sp002165305, 95.0, 81.07, 0.55; GCF_000369625.1, s__Acinetobacter variabilis, 95.0, 80.97, 0.54; GCF_000368045.1,…	99.44	11	0.996974	Genome not assigned to closest species as it falls outside its pre-defined ANI radius
GCF_013417805.1_ASM1341780v1_genomic	d__Bacteria;p__Proteobacteria;c__Gammaproteobacteria;o__Pseudomonadales;f__Moraxellaceae;g__Acinetobacter;s__Acinetobacter idrijaensis	GCF_000761495.1	96.09	d__Bacteria;p__Proteobacteria;c__Gammaproteobacteria;o__Pseudomonadales;f__Moraxellaceae;g__Acinetobacter;s__Acinetobacter idrijaensis	96.49	0.9	GCF_000761495.1	96.09	d__Bacteria;p__Proteobacteria;c__Gammaproteobacteria;o__Pseudomonadales;f__Moraxellaceae;g__Acinetobacter;s__Acinetobacter idrijaensis	96.49	0.9	d__Bacteria;p__Proteobacteria;c__Gammaproteobacteria;o__Pseudomonadales;f__Moraxellaceae;g__Acinetobacter;s__	taxonomic classification defined by topology and ANI	topological placement and ANI have congruent species assignments	GCA_002367455.1, s__Acinetobacter sp002367455, 95.9, 96.39, 0.89; GCF_900683715.1, s__Acinetobacter lwoffii, 96.18, 96.24, 0.85; GCF_900322255.1, s__Acinetobacter fasciculus, 96.18, 96.09, 0.87; GCF_001647535.1, s__Acinetobacter sp001647535, 95.0, 90.74, 0.83; GCA_000369105.1, s__Acinetobacter lwoffii_B, 95.0, 89.55, 0.82; GCF_000369625.1, s__Acinetobacter variabilis, 95.0, 84.51, 0.74; GCF_00036…	99.42	11	N/A	N/A
GCF_013420255.1_ASM1342025v1_genomic	d__Bacteria;p__Proteobacteria;c__Gammaproteobacteria;o__Pseudomonadales;f__Moraxellaceae;g__Acinetobacter;s__Acinetobacter idrijaensis	GCF_000761495.1	96.09	d__Bacteria;p__Proteobacteria;c__Gammaproteobacteria;o__Pseudomonadales;f__Moraxellaceae;g__Acinetobacter;s__Acinetobacter idrijaensis	96.31	0.85	N/A	N/A	N/A	N/A	N/A	d__Bacteria;p__Proteobacteria;c__Gammaproteobacteria;o__Pseudomonadales;f__Moraxellaceae;g__Acinetobacter;s__	ANI	topological placement and ANI have incongruent species assignments	GCF_000761495.1, s__Acinetobacter idrijaensis, 96.09, 96.31, 0.85; GCF_900683715.1, s__Acinetobacter lwoffii, 96.18, 96.3, 0.87; GCA_002367455.1, s__Acinetobacter sp002367455, 95.9, 96.23, 0.89; GCF_900322255.1, s__Acinetobacter fasciculus, 96.18, 96.08, 0.85; GCF_001647535.1, s__Acinetobacter sp001647535, 95.0, 90.67, 0.81; GCA_000369105.1, s__Acinetobacter lwoffii_B, 95.0, 89.55, 0.81; GCF_0003…	99.44	11	N/A	N/A
GCF_013417155.1_ASM1341715v1_genomic	d__Bacteria;p__Proteobacteria;c__Gammaproteobacteria;o__Pseudomonadales;f__Moraxellaceae;g__Acinetobacter;s__Acinetobacter lwoffii	GCF_900683715.1	96.18	d__Bacteria;p__Proteobacteria;c__Gammaproteobacteria;o__Pseudomonadales;f__Moraxellaceae;g__Acinetobacter;s__Acinetobacter lwoffii	96.23	0.87	N/A	N/A	N/A	N/A	N/A	d__Bacteria;p__Proteobacteria;c__Gammaproteobacteria;o__Pseudomonadales;f__Moraxellaceae;g__Acinetobacter;s__	ANI	topological placement and ANI have incongruent species assignments	GCF_900683715.1, s__Acinetobacter lwoffii, 96.18, 96.23, 0.87; GCA_002367455.1, s__Acinetobacter sp002367455, 95.9, 96.18, 0.89; GCF_000761495.1, s__Acinetobacter idrijaensis, 96.09, 96.12, 0.85; GCF_900322255.1, s__Acinetobacter fasciculus, 96.18, 96.02, 0.85; GCF_001647535.1, s__Acinetobacter sp001647535, 95.0, 90.62, 0.8; GCA_000369105.1, s__Acinetobacter lwoffii_B, 95.0, 89.66, 0.81; GCF_0003…	99.4	11	N/A	N/A
GCF_013419135.1_ASM1341913v1_genomic	d__Bacteria;p__Proteobacteria;c__Gammaproteobacteria;o__Pseudomonadales;f__Moraxellaceae;g__Acinetobacter;s__Acinetobacter lwoffii_B	GCA_000369105.1	95	d__Bacteria;p__Proteobacteria;c__Gammaproteobacteria;o__Pseudomonadales;f__Moraxellaceae;g__Acinetobacter;s__Acinetobacter lwoffii_B	97.11	0.89	GCA_000369105.1	95	d__Bacteria;p__Proteobacteria;c__Gammaproteobacteria;o__Pseudomonadales;f__Moraxellaceae;g__Acinetobacter;s__Acinetobacter lwoffii_B	97.11	0.89	d__Bacteria;p__Proteobacteria;c__Gammaproteobacteria;o__Pseudomonadales;f__Moraxellaceae;g__Acinetobacter;s__	taxonomic classification defined by topology and ANI	topological placement and ANI have congruent species assignments	GCF_900683715.1, s__Acinetobacter lwoffii, 96.18, 88.96, 0.85; GCF_900322255.1, s__Acinetobacter fasciculus, 96.18, 88.91, 0.78; GCF_000761495.1, s__Acinetobacter idrijaensis, 96.09, 88.79, 0.83; GCA_002367455.1, s__Acinetobacter sp002367455, 95.9, 88.51, 0.82; GCF_001647535.1, s__Acinetobacter sp001647535, 95.0, 87.16, 0.78; GCF_000369625.1, s__Acinetobacter variabilis, 95.0, 83.9, 0.75; GCF_000…	99.35	11	N/A	N/A
GCF_013416975.1_ASM1341697v1_genomic	d__Bacteria;p__Proteobacteria;c__Gammaproteobacteria;o__Pseudomonadales;f__Moraxellaceae;g__Acinetobacter;s__Acinetobacter lwoffii_B	GCA_000369105.1	95	d__Bacteria;p__Proteobacteria;c__Gammaproteobacteria;o__Pseudomonadales;f__Moraxellaceae;g__Acinetobacter;s__Acinetobacter lwoffii_B	97.26	0.92	GCA_000369105.1	95	d__Bacteria;p__Proteobacteria;c__Gammaproteobacteria;o__Pseudomonadales;f__Moraxellaceae;g__Acinetobacter;s__Acinetobacter lwoffii_B	97.26	0.92	d__Bacteria;p__Proteobacteria;c__Gammaproteobacteria;o__Pseudomonadales;f__Moraxellaceae;g__Acinetobacter;s__	taxonomic classification defined by topology and ANI	topological placement and ANI have congruent species assignments	GCF_900322255.1, s__Acinetobacter fasciculus, 96.18, 88.9, 0.82; GCF_000761495.1, s__Acinetobacter idrijaensis, 96.09, 88.79, 0.85; GCF_900683715.1, s__Acinetobacter lwoffii, 96.18, 88.77, 0.87; GCA_002367455.1, s__Acinetobacter sp002367455, 95.9, 88.43, 0.8; GCF_001647535.1, s__Acinetobacter sp001647535, 95.0, 87.03, 0.84; GCF_000369625.1, s__Acinetobacter variabilis, 95.0, 83.57, 0.77; GCF_0003…	99.35	11	N/A	N/A
GCF_013418355.1_ASM1341835v1_genomic	d__Bacteria;p__Proteobacteria;c__Gammaproteobacteria;o__Pseudomonadales;f__Moraxellaceae;g__Acinetobacter;s__Acinetobacter lwoffii_B	GCA_000369105.1	95	d__Bacteria;p__Proteobacteria;c__Gammaproteobacteria;o__Pseudomonadales;f__Moraxellaceae;g__Acinetobacter;s__Acinetobacter lwoffii_B	96.89	0.86	GCA_000369105.1	95	d__Bacteria;p__Proteobacteria;c__Gammaproteobacteria;o__Pseudomonadales;f__Moraxellaceae;g__Acinetobacter;s__Acinetobacter lwoffii_B	96.89	0.86	d__Bacteria;p__Proteobacteria;c__Gammaproteobacteria;o__Pseudomonadales;f__Moraxellaceae;g__Acinetobacter;s__	taxonomic classification defined by topology and ANI	topological placement and ANI have congruent species assignments	GCF_900322255.1, s__Acinetobacter fasciculus, 96.18, 89.19, 0.76; GCF_900683715.1, s__Acinetobacter lwoffii, 96.18, 89.04, 0.8; GCF_000761495.1, s__Acinetobacter idrijaensis, 96.09, 88.86, 0.81; GCA_002367455.1, s__Acinetobacter sp002367455, 95.9, 88.51, 0.81; GCF_001647535.1, s__Acinetobacter sp001647535, 95.0, 87.01, 0.75; GCF_000369625.1, s__Acinetobacter variabilis, 95.0, 83.91, 0.73; GCF_000…	99.33	11	N/A	N/A
GCF_013417355.1_ASM1341735v1_genomic	d__Bacteria;p__Proteobacteria;c__Gammaproteobacteria;o__Pseudomonadales;f__Moraxellaceae;g__Acinetobacter;s__Acinetobacter lwoffii_B	GCA_000369105.1	95	d__Bacteria;p__Proteobacteria;c__Gammaproteobacteria;o__Pseudomonadales;f__Moraxellaceae;g__Acinetobacter;s__Acinetobacter lwoffii_B	96.79	0.86	GCA_000369105.1	95	d__Bacteria;p__Proteobacteria;c__Gammaproteobacteria;o__Pseudomonadales;f__Moraxellaceae;g__Acinetobacter;s__Acinetobacter lwoffii_B	96.79	0.86	d__Bacteria;p__Proteobacteria;c__Gammaproteobacteria;o__Pseudomonadales;f__Moraxellaceae;g__Acinetobacter;s__	taxonomic classification defined by topology and ANI	topological placement and ANI have congruent species assignments	GCF_900322255.1, s__Acinetobacter fasciculus, 96.18, 89.03, 0.77; GCF_900683715.1, s__Acinetobacter lwoffii, 96.18, 89.02, 0.81; GCF_000761495.1, s__Acinetobacter idrijaensis, 96.09, 88.84, 0.8; GCA_002367455.1, s__Acinetobacter sp002367455, 95.9, 88.57, 0.79; GCF_001647535.1, s__Acinetobacter sp001647535, 95.0, 87.22, 0.76; GCF_000369625.1, s__Acinetobacter variabilis, 95.0, 83.94, 0.72; GCF_000…	99.33	11	N/A	N/A
GCF_013420445.1_ASM1342044v1_genomic	d__Bacteria;p__Proteobacteria;c__Gammaproteobacteria;o__Pseudomonadales;f__Moraxellaceae;g__Acinetobacter;s__Acinetobacter lwoffii_B	GCA_000369105.1	95	d__Bacteria;p__Proteobacteria;c__Gammaproteobacteria;o__Pseudomonadales;f__Moraxellaceae;g__Acinetobacter;s__Acinetobacter lwoffii_B	97.05	0.86	GCA_000369105.1	95	d__Bacteria;p__Proteobacteria;c__Gammaproteobacteria;o__Pseudomonadales;f__Moraxellaceae;g__Acinetobacter;s__Acinetobacter lwoffii_B	97.05	0.86	d__Bacteria;p__Proteobacteria;c__Gammaproteobacteria;o__Pseudomonadales;f__Moraxellaceae;g__Acinetobacter;s__	taxonomic classification defined by topology and ANI	topological placement and ANI have congruent species assignments	GCF_900322255.1, s__Acinetobacter fasciculus, 96.18, 89.31, 0.8; GCF_900683715.1, s__Acinetobacter lwoffii, 96.18, 89.15, 0.82; GCF_000761495.1, s__Acinetobacter idrijaensis, 96.09, 89.12, 0.8; GCA_002367455.1, s__Acinetobacter sp002367455, 95.9, 88.69, 0.85; GCF_001647535.1, s__Acinetobacter sp001647535, 95.0, 87.27, 0.78; GCF_000369625.1, s__Acinetobacter variabilis, 95.0, 83.61, 0.73; GCF_0003…	99.37	11	N/A	N/A
GCF_013419115.1_ASM1341911v1_genomic	d__Bacteria;p__Proteobacteria;c__Gammaproteobacteria;o__Pseudomonadales;f__Moraxellaceae;g__Acinetobacter;s__Acinetobacter lwoffii_B	GCA_000369105.1	95	d__Bacteria;p__Proteobacteria;c__Gammaproteobacteria;o__Pseudomonadales;f__Moraxellaceae;g__Acinetobacter;s__Acinetobacter lwoffii_B	97.02	0.87	GCA_000369105.1	95	d__Bacteria;p__Proteobacteria;c__Gammaproteobacteria;o__Pseudomonadales;f__Moraxellaceae;g__Acinetobacter;s__Acinetobacter lwoffii_B	97.02	0.87	d__Bacteria;p__Proteobacteria;c__Gammaproteobacteria;o__Pseudomonadales;f__Moraxellaceae;g__Acinetobacter;s__	taxonomic classification defined by topology and ANI	topological placement and ANI have congruent species assignments	GCF_900322255.1, s__Acinetobacter fasciculus, 96.18, 89.15, 0.77; GCF_900683715.1, s__Acinetobacter lwoffii, 96.18, 88.86, 0.83; GCF_000761495.1, s__Acinetobacter idrijaensis, 96.09, 88.85, 0.81; GCA_002367455.1, s__Acinetobacter sp002367455, 95.9, 88.47, 0.8; GCF_001647535.1, s__Acinetobacter sp001647535, 95.0, 87.16, 0.77; GCF_000369625.1, s__Acinetobacter variabilis, 95.0, 83.75, 0.74; GCF_000…	99.35	11	N/A	N/A
GCF_013419125.1_ASM1341912v1_genomic	d__Bacteria;p__Proteobacteria;c__Gammaproteobacteria;o__Pseudomonadales;f__Moraxellaceae;g__Acinetobacter;s__Acinetobacter lwoffii_B	GCA_000369105.1	95	d__Bacteria;p__Proteobacteria;c__Gammaproteobacteria;o__Pseudomonadales;f__Moraxellaceae;g__Acinetobacter;s__Acinetobacter lwoffii_B	97.22	0.9	GCA_000369105.1	95	d__Bacteria;p__Proteobacteria;c__Gammaproteobacteria;o__Pseudomonadales;f__Moraxellaceae;g__Acinetobacter;s__Acinetobacter lwoffii_B	97.22	0.9	d__Bacteria;p__Proteobacteria;c__Gammaproteobacteria;o__Pseudomonadales;f__Moraxellaceae;g__Acinetobacter;s__	taxonomic classification defined by topology and ANI	topological placement and ANI have congruent species assignments	GCF_900322255.1, s__Acinetobacter fasciculus, 96.18, 88.8, 0.8; GCF_900683715.1, s__Acinetobacter lwoffii, 96.18, 88.76, 0.84; GCF_000761495.1, s__Acinetobacter idrijaensis, 96.09, 88.72, 0.83; GCA_002367455.1, s__Acinetobacter sp002367455, 95.9, 88.39, 0.83; GCF_001647535.1, s__Acinetobacter sp001647535, 95.0, 86.95, 0.8; GCF_000369625.1, s__Acinetobacter variabilis, 95.0, 83.54, 0.76; GCF_00036…	99.35	11	N/A	N/A
GCF_013418175.1_ASM1341817v1_genomic	d__Bacteria;p__Proteobacteria;c__Gammaproteobacteria;o__Pseudomonadales;f__Moraxellaceae;g__Acinetobacter;s__Acinetobacter lwoffii_B	GCA_000369105.1	95	d__Bacteria;p__Proteobacteria;c__Gammaproteobacteria;o__Pseudomonadales;f__Moraxellaceae;g__Acinetobacter;s__Acinetobacter lwoffii_B	97.01	0.89	GCA_000369105.1	95	d__Bacteria;p__Proteobacteria;c__Gammaproteobacteria;o__Pseudomonadales;f__Moraxellaceae;g__Acinetobacter;s__Acinetobacter lwoffii_B	97.01	0.89	d__Bacteria;p__Proteobacteria;c__Gammaproteobacteria;o__Pseudomonadales;f__Moraxellaceae;g__Acinetobacter;s__	taxonomic classification defined by topology and ANI	topological placement and ANI have congruent species assignments	GCF_900322255.1, s__Acinetobacter fasciculus, 96.18, 89.02, 0.8; GCF_000761495.1, s__Acinetobacter idrijaensis, 96.09, 88.78, 0.81; GCF_900683715.1, s__Acinetobacter lwoffii, 96.18, 88.78, 0.81; GCA_002367455.1, s__Acinetobacter sp002367455, 95.9, 88.29, 0.86; GCF_001647535.1, s__Acinetobacter sp001647535, 95.0, 86.87, 0.78; GCF_000369625.1, s__Acinetobacter variabilis, 95.0, 83.59, 0.74; GCF_000…	99.37	11	N/A	N/A
GCF_009829025.1_ASM982902v1_genomic	d__Bacteria;p__Proteobacteria;c__Gammaproteobacteria;o__Pseudomonadales;f__Moraxellaceae;g__Acinetobacter;s__Acinetobacter lwoffii_B	GCA_000369105.1	95	d__Bacteria;p__Proteobacteria;c__Gammaproteobacteria;o__Pseudomonadales;f__Moraxellaceae;g__Acinetobacter;s__Acinetobacter lwoffii_B	97.04	0.9	GCA_000369105.1	95	d__Bacteria;p__Proteobacteria;c__Gammaproteobacteria;o__Pseudomonadales;f__Moraxellaceae;g__Acinetobacter;s__Acinetobacter lwoffii_B	97.04	0.9	d__Bacteria;p__Proteobacteria;c__Gammaproteobacteria;o__Pseudomonadales;f__Moraxellaceae;g__Acinetobacter;s__	taxonomic classification defined by topology and ANI	topological placement and ANI have congruent species assignments	GCF_900322255.1, s__Acinetobacter fasciculus, 96.18, 88.97, 0.78; GCF_900683715.1, s__Acinetobacter lwoffii, 96.18, 88.95, 0.85; GCF_000761495.1, s__Acinetobacter idrijaensis, 96.09, 88.76, 0.84; GCA_002367455.1, s__Acinetobacter sp002367455, 95.9, 88.39, 0.86; GCF_001647535.1, s__Acinetobacter sp001647535, 95.0, 86.84, 0.8; GCF_000369625.1, s__Acinetobacter variabilis, 95.0, 83.65, 0.76; GCF_000…	99.37	11	N/A	N/A
GCF_013419095.1_ASM1341909v1_genomic	d__Bacteria;p__Proteobacteria;c__Gammaproteobacteria;o__Pseudomonadales;f__Moraxellaceae;g__Acinetobacter;s__Acinetobacter lwoffii_B	GCA_000369105.1	95	d__Bacteria;p__Proteobacteria;c__Gammaproteobacteria;o__Pseudomonadales;f__Moraxellaceae;g__Acinetobacter;s__Acinetobacter lwoffii_B	97.1	0.9	GCA_000369105.1	95	d__Bacteria;p__Proteobacteria;c__Gammaproteobacteria;o__Pseudomonadales;f__Moraxellaceae;g__Acinetobacter;s__Acinetobacter lwoffii_B	97.1	0.9	d__Bacteria;p__Proteobacteria;c__Gammaproteobacteria;o__Pseudomonadales;f__Moraxellaceae;g__Acinetobacter;s__	taxonomic classification defined by topology and ANI	topological placement and ANI have congruent species assignments	GCF_900322255.1, s__Acinetobacter fasciculus, 96.18, 89.07, 0.79; GCF_900683715.1, s__Acinetobacter lwoffii, 96.18, 89.07, 0.85; GCF_000761495.1, s__Acinetobacter idrijaensis, 96.09, 88.91, 0.85; GCA_002367455.1, s__Acinetobacter sp002367455, 95.9, 88.58, 0.86; GCF_001647535.1, s__Acinetobacter sp001647535, 95.0, 87.08, 0.81; GCF_000369625.1, s__Acinetobacter variabilis, 95.0, 83.34, 0.76; GCF_00…	99.35	11	N/A	N/A
GCF_013418995.1_ASM1341899v1_genomic	d__Bacteria;p__Proteobacteria;c__Gammaproteobacteria;o__Pseudomonadales;f__Moraxellaceae;g__Acinetobacter;s__Acinetobacter lwoffii_B	GCA_000369105.1	95	d__Bacteria;p__Proteobacteria;c__Gammaproteobacteria;o__Pseudomonadales;f__Moraxellaceae;g__Acinetobacter;s__Acinetobacter lwoffii_B	96.85	0.91	GCA_000369105.1	95	d__Bacteria;p__Proteobacteria;c__Gammaproteobacteria;o__Pseudomonadales;f__Moraxellaceae;g__Acinetobacter;s__Acinetobacter lwoffii_B	96.85	0.91	d__Bacteria;p__Proteobacteria;c__Gammaproteobacteria;o__Pseudomonadales;f__Moraxellaceae;g__Acinetobacter;s__	taxonomic classification defined by topology and ANI	topological placement and ANI have congruent species assignments	GCF_900322255.1, s__Acinetobacter fasciculus, 96.18, 89.07, 0.78; GCF_900683715.1, s__Acinetobacter lwoffii, 96.18, 88.98, 0.86; GCF_000761495.1, s__Acinetobacter idrijaensis, 96.09, 88.95, 0.85; GCA_002367455.1, s__Acinetobacter sp002367455, 95.9, 88.57, 0.83; GCF_001647535.1, s__Acinetobacter sp001647535, 95.0, 87.03, 0.81; GCF_000369625.1, s__Acinetobacter variabilis, 95.0, 83.61, 0.76; GCF_00…	99.35	11	N/A	N/A
GCF_013418055.1_ASM1341805v1_genomic	d__Bacteria;p__Proteobacteria;c__Gammaproteobacteria;o__Pseudomonadales;f__Moraxellaceae;g__Acinetobacter;s__Acinetobacter lwoffii_B	GCA_000369105.1	95	d__Bacteria;p__Proteobacteria;c__Gammaproteobacteria;o__Pseudomonadales;f__Moraxellaceae;g__Acinetobacter;s__Acinetobacter lwoffii_B	97.35	0.91	GCA_000369105.1	95	d__Bacteria;p__Proteobacteria;c__Gammaproteobacteria;o__Pseudomonadales;f__Moraxellaceae;g__Acinetobacter;s__Acinetobacter lwoffii_B	97.35	0.91	d__Bacteria;p__Proteobacteria;c__Gammaproteobacteria;o__Pseudomonadales;f__Moraxellaceae;g__Acinetobacter;s__	taxonomic classification defined by topology and ANI	topological placement and ANI have congruent species assignments	GCF_900322255.1, s__Acinetobacter fasciculus, 96.18, 89.2, 0.79; GCF_000761495.1, s__Acinetobacter idrijaensis, 96.09, 89.18, 0.84; GCF_900683715.1, s__Acinetobacter lwoffii, 96.18, 89.17, 0.86; GCA_002367455.1, s__Acinetobacter sp002367455, 95.9, 88.69, 0.84; GCF_001647535.1, s__Acinetobacter sp001647535, 95.0, 87.23, 0.81; GCF_000369625.1, s__Acinetobacter variabilis, 95.0, 83.66, 0.76; GCF_000…	99.35	11	N/A	N/A
GCF_013418235.1_ASM1341823v1_genomic	d__Bacteria;p__Proteobacteria;c__Gammaproteobacteria;o__Pseudomonadales;f__Moraxellaceae;g__Acinetobacter;s__Acinetobacter lwoffii_B	GCA_000369105.1	95	d__Bacteria;p__Proteobacteria;c__Gammaproteobacteria;o__Pseudomonadales;f__Moraxellaceae;g__Acinetobacter;s__Acinetobacter lwoffii_B	96.79	0.9	GCA_000369105.1	95	d__Bacteria;p__Proteobacteria;c__Gammaproteobacteria;o__Pseudomonadales;f__Moraxellaceae;g__Acinetobacter;s__Acinetobacter lwoffii_B	96.79	0.9	d__Bacteria;p__Proteobacteria;c__Gammaproteobacteria;o__Pseudomonadales;f__Moraxellaceae;g__Acinetobacter;s__	taxonomic classification defined by topology and ANI	topological placement and ANI have congruent species assignments	GCF_900322255.1, s__Acinetobacter fasciculus, 96.18, 89.24, 0.79; GCF_000761495.1, s__Acinetobacter idrijaensis, 96.09, 88.99, 0.82; GCF_900683715.1, s__Acinetobacter lwoffii, 96.18, 88.98, 0.85; GCA_002367455.1, s__Acinetobacter sp002367455, 95.9, 88.48, 0.85; GCF_001647535.1, s__Acinetobacter sp001647535, 95.0, 87.01, 0.8; GCF_000369625.1, s__Acinetobacter variabilis, 95.0, 83.68, 0.76; GCF_000…	99.35	11	N/A	N/A
GCF_013418275.1_ASM1341827v1_genomic	d__Bacteria;p__Proteobacteria;c__Gammaproteobacteria;o__Pseudomonadales;f__Moraxellaceae;g__Acinetobacter;s__Acinetobacter lwoffii_B	GCA_000369105.1	95	d__Bacteria;p__Proteobacteria;c__Gammaproteobacteria;o__Pseudomonadales;f__Moraxellaceae;g__Acinetobacter;s__Acinetobacter lwoffii_B	96.74	0.86	GCA_000369105.1	95	d__Bacteria;p__Proteobacteria;c__Gammaproteobacteria;o__Pseudomonadales;f__Moraxellaceae;g__Acinetobacter;s__Acinetobacter lwoffii_B	96.74	0.86	d__Bacteria;p__Proteobacteria;c__Gammaproteobacteria;o__Pseudomonadales;f__Moraxellaceae;g__Acinetobacter;s__	taxonomic classification defined by topology and ANI	topological placement and ANI have congruent species assignments	GCF_900322255.1, s__Acinetobacter fasciculus, 96.18, 89.17, 0.79; GCF_000761495.1, s__Acinetobacter idrijaensis, 96.09, 88.99, 0.73; GCF_900683715.1, s__Acinetobacter lwoffii, 96.18, 88.96, 0.74; GCA_002367455.1, s__Acinetobacter sp002367455, 95.9, 88.42, 0.86; GCF_001647535.1, s__Acinetobacter sp001647535, 95.0, 86.97, 0.78; GCF_000369625.1, s__Acinetobacter variabilis, 95.0, 83.67, 0.66; GCF_00…	99.35	11	N/A	N/A
GCF_013420435.1_ASM1342043v1_genomic	d__Bacteria;p__Proteobacteria;c__Gammaproteobacteria;o__Pseudomonadales;f__Moraxellaceae;g__Acinetobacter;s__Acinetobacter lwoffii_B	GCA_000369105.1	95	d__Bacteria;p__Proteobacteria;c__Gammaproteobacteria;o__Pseudomonadales;f__Moraxellaceae;g__Acinetobacter;s__Acinetobacter lwoffii_B	96.83	0.88	GCA_000369105.1	95	d__Bacteria;p__Proteobacteria;c__Gammaproteobacteria;o__Pseudomonadales;f__Moraxellaceae;g__Acinetobacter;s__Acinetobacter lwoffii_B	96.83	0.88	d__Bacteria;p__Proteobacteria;c__Gammaproteobacteria;o__Pseudomonadales;f__Moraxellaceae;g__Acinetobacter;s__	taxonomic classification defined by topology and ANI	topological placement and ANI have congruent species assignments	GCF_900322255.1, s__Acinetobacter fasciculus, 96.18, 88.94, 0.78; GCF_000761495.1, s__Acinetobacter idrijaensis, 96.09, 88.93, 0.8; GCF_900683715.1, s__Acinetobacter lwoffii, 96.18, 88.83, 0.83; GCA_002367455.1, s__Acinetobacter sp002367455, 95.9, 88.46, 0.84; GCF_001647535.1, s__Acinetobacter sp001647535, 95.0, 87.08, 0.78; GCF_000369625.1, s__Acinetobacter variabilis, 95.0, 83.69, 0.76; GCF_000…	99.35	11	N/A	N/A
GCF_013417415.1_ASM1341741v1_genomic	d__Bacteria;p__Proteobacteria;c__Gammaproteobacteria;o__Pseudomonadales;f__Moraxellaceae;g__Acinetobacter;s__Acinetobacter lwoffii_B	GCA_000369105.1	95	d__Bacteria;p__Proteobacteria;c__Gammaproteobacteria;o__Pseudomonadales;f__Moraxellaceae;g__Acinetobacter;s__Acinetobacter lwoffii_B	96.94	0.92	GCA_000369105.1	95	d__Bacteria;p__Proteobacteria;c__Gammaproteobacteria;o__Pseudomonadales;f__Moraxellaceae;g__Acinetobacter;s__Acinetobacter lwoffii_B	96.94	0.92	d__Bacteria;p__Proteobacteria;c__Gammaproteobacteria;o__Pseudomonadales;f__Moraxellaceae;g__Acinetobacter;s__	taxonomic classification defined by topology and ANI	topological placement and ANI have congruent species assignments	GCF_900322255.1, s__Acinetobacter fasciculus, 96.18, 88.96, 0.79; GCF_900683715.1, s__Acinetobacter lwoffii, 96.18, 88.85, 0.86; GCF_000761495.1, s__Acinetobacter idrijaensis, 96.09, 88.67, 0.84; GCA_002367455.1, s__Acinetobacter sp002367455, 95.9, 88.47, 0.82; GCF_001647535.1, s__Acinetobacter sp001647535, 95.0, 86.85, 0.81; GCF_000369625.1, s__Acinetobacter variabilis, 95.0, 83.56, 0.78; GCF_00…	99.38	11	N/A	N/A
GCF_007558235.1_ASM755823v1_genomic	d__Bacteria;p__Proteobacteria;c__Gammaproteobacteria;o__Pseudomonadales;f__Moraxellaceae;g__Acinetobacter;s__Acinetobacter lwoffii_C	GCA_006864105.1	95	d__Bacteria;p__Proteobacteria;c__Gammaproteobacteria;o__Pseudomonadales;f__Moraxellaceae;g__Acinetobacter;s__Acinetobacter lwoffii_C	98.2	0.92	GCA_006864105.1	95	d__Bacteria;p__Proteobacteria;c__Gammaproteobacteria;o__Pseudomonadales;f__Moraxellaceae;g__Acinetobacter;s__Acinetobacter lwoffii_C	98.2	0.92	d__Bacteria;p__Proteobacteria;c__Gammaproteobacteria;o__Pseudomonadales;f__Moraxellaceae;g__Acinetobacter;s__	taxonomic classification defined by topology and ANI	topological placement and ANI have congruent species assignments	GCF_000369625.1, s__Acinetobacter variabilis, 95.0, 83.19, 0.71; GCF_900322255.1, s__Acinetobacter fasciculus, 96.18, 82.77, 0.66; GCF_900683715.1, s__Acinetobacter lwoffii, 96.18, 82.62, 0.7; GCA_000369105.1, s__Acinetobacter lwoffii_B, 95.0, 82.56, 0.7; GCF_000761495.1, s__Acinetobacter idrijaensis, 96.09, 82.5, 0.7; GCF_001647535.1, s__Acinetobacter sp001647535, 95.0, 82.35, 0.68; GCA_00236745…	99.4	11	N/A	N/A
GCF_007570885.1_ASM757088v1_genomic	d__Bacteria;p__Proteobacteria;c__Gammaproteobacteria;o__Pseudomonadales;f__Moraxellaceae;g__Acinetobacter;s__Acinetobacter lwoffii_C	GCA_006864105.1	95	d__Bacteria;p__Proteobacteria;c__Gammaproteobacteria;o__Pseudomonadales;f__Moraxellaceae;g__Acinetobacter;s__Acinetobacter lwoffii_C	98.15	0.92	GCA_006864105.1	95	d__Bacteria;p__Proteobacteria;c__Gammaproteobacteria;o__Pseudomonadales;f__Moraxellaceae;g__Acinetobacter;s__Acinetobacter lwoffii_C	98.15	0.92	d__Bacteria;p__Proteobacteria;c__Gammaproteobacteria;o__Pseudomonadales;f__Moraxellaceae;g__Acinetobacter;s__	taxonomic classification defined by topology and ANI	topological placement and ANI have congruent species assignments	GCF_000369625.1, s__Acinetobacter variabilis, 95.0, 83.13, 0.71; GCF_900322255.1, s__Acinetobacter fasciculus, 96.18, 82.77, 0.66; GCF_900683715.1, s__Acinetobacter lwoffii, 96.18, 82.68, 0.69; GCA_000369105.1, s__Acinetobacter lwoffii_B, 95.0, 82.5, 0.7; GCF_000761495.1, s__Acinetobacter idrijaensis, 96.09, 82.47, 0.71; GCF_001647535.1, s__Acinetobacter sp001647535, 95.0, 82.39, 0.68; GCA_002367…	99.4	11	N/A	N/A
GCF_013420695.1_ASM1342069v1_genomic	d__Bacteria;p__Proteobacteria;c__Gammaproteobacteria;o__Pseudomonadales;f__Moraxellaceae;g__Acinetobacter;s__Acinetobacter lwoffii_C	GCA_006864105.1	95	d__Bacteria;p__Proteobacteria;c__Gammaproteobacteria;o__Pseudomonadales;f__Moraxellaceae;g__Acinetobacter;s__Acinetobacter lwoffii_C	97.96	0.89	GCA_006864105.1	95	d__Bacteria;p__Proteobacteria;c__Gammaproteobacteria;o__Pseudomonadales;f__Moraxellaceae;g__Acinetobacter;s__Acinetobacter lwoffii_C	97.96	0.89	d__Bacteria;p__Proteobacteria;c__Gammaproteobacteria;o__Pseudomonadales;f__Moraxellaceae;g__Acinetobacter;s__	taxonomic classification defined by topology and ANI	topological placement and ANI have congruent species assignments	GCF_000369625.1, s__Acinetobacter variabilis, 95.0, 83.48, 0.62; GCF_900322255.1, s__Acinetobacter fasciculus, 96.18, 83.02, 0.63; GCA_000369105.1, s__Acinetobacter lwoffii_B, 95.0, 82.71, 0.65; GCF_900683715.1, s__Acinetobacter lwoffii, 96.18, 82.64, 0.59; GCF_000761495.1, s__Acinetobacter idrijaensis, 96.09, 82.53, 0.6; GCF_001647535.1, s__Acinetobacter sp001647535, 95.0, 82.33, 0.63; GCA_00236…	99.4	11	N/A	N/A
GCF_013417725.1_ASM1341772v1_genomic	d__Bacteria;p__Proteobacteria;c__Gammaproteobacteria;o__Pseudomonadales;f__Moraxellaceae;g__Acinetobacter;s__Acinetobacter variabilis	GCF_000369625.1	95	d__Bacteria;p__Proteobacteria;c__Gammaproteobacteria;o__Pseudomonadales;f__Moraxellaceae;g__Acinetobacter;s__Acinetobacter variabilis	95.27	0.85	GCF_000369625.1	95	d__Bacteria;p__Proteobacteria;c__Gammaproteobacteria;o__Pseudomonadales;f__Moraxellaceae;g__Acinetobacter;s__Acinetobacter variabilis	95.27	0.85	d__Bacteria;p__Proteobacteria;c__Gammaproteobacteria;o__Pseudomonadales;f__Moraxellaceae;g__Acinetobacter;s__	taxonomic classification defined by topology and ANI	topological placement and ANI have congruent species assignments	GCF_900322255.1, s__Acinetobacter fasciculus, 96.18, 83.99, 0.72; GCF_002688565.1, s__Acinetobacter sp002688565, 95.0, 83.97, 0.66; GCF_900683715.1, s__Acinetobacter lwoffii, 96.18, 83.9, 0.72; GCF_000368625.1, s__Acinetobacter schindleri, 95.0, 83.84, 0.65; GCF_000761495.1, s__Acinetobacter idrijaensis, 96.09, 83.84, 0.7; GCF_001647535.1, s__Acinetobacter sp001647535, 95.0, 83.82, 0.71; GCA_0003…	99.42	11	N/A	N/A
GCF_013419565.1_ASM1341956v1_genomic	d__Bacteria;p__Proteobacteria;c__Gammaproteobacteria;o__Pseudomonadales;f__Moraxellaceae;g__Acinetobacter;s__Acinetobacter variabilis	GCF_000369625.1	95	d__Bacteria;p__Proteobacteria;c__Gammaproteobacteria;o__Pseudomonadales;f__Moraxellaceae;g__Acinetobacter;s__Acinetobacter variabilis	95.19	0.9	GCF_000369625.1	95	d__Bacteria;p__Proteobacteria;c__Gammaproteobacteria;o__Pseudomonadales;f__Moraxellaceae;g__Acinetobacter;s__Acinetobacter variabilis	95.19	0.9	d__Bacteria;p__Proteobacteria;c__Gammaproteobacteria;o__Pseudomonadales;f__Moraxellaceae;g__Acinetobacter;s__	taxonomic classification defined by topology and ANI	topological placement and ANI have congruent species assignments	GCF_900683715.1, s__Acinetobacter lwoffii, 96.18, 84.09, 0.76; GCF_900322255.1, s__Acinetobacter fasciculus, 96.18, 84.04, 0.71; GCF_002688565.1, s__Acinetobacter sp002688565, 95.0, 84.03, 0.67; GCF_000761495.1, s__Acinetobacter idrijaensis, 96.09, 83.9, 0.73; GCA_000369105.1, s__Acinetobacter lwoffii_B, 95.0, 83.67, 0.72; GCF_000368625.1, s__Acinetobacter schindleri, 95.0, 83.66, 0.67; GCF_00164…	99.42	11	N/A	N/A
GCF_013419055.1_ASM1341905v1_genomic	d__Bacteria;p__Proteobacteria;c__Gammaproteobacteria;o__Pseudomonadales;f__Moraxellaceae;g__Acinetobacter;s__Acinetobacter variabilis	GCF_000369625.1	95	d__Bacteria;p__Proteobacteria;c__Gammaproteobacteria;o__Pseudomonadales;f__Moraxellaceae;g__Acinetobacter;s__Acinetobacter variabilis	95.16	0.83	GCF_000369625.1	95	d__Bacteria;p__Proteobacteria;c__Gammaproteobacteria;o__Pseudomonadales;f__Moraxellaceae;g__Acinetobacter;s__Acinetobacter variabilis	95.16	0.83	d__Bacteria;p__Proteobacteria;c__Gammaproteobacteria;o__Pseudomonadales;f__Moraxellaceae;g__Acinetobacter;s__	taxonomic classification defined by topology and ANI	topological placement and ANI have congruent species assignments	GCF_000761495.1, s__Acinetobacter idrijaensis, 96.09, 85.05, 0.73; GCF_900322255.1, s__Acinetobacter fasciculus, 96.18, 84.11, 0.73; GCF_900683715.1, s__Acinetobacter lwoffii, 96.18, 84.05, 0.71; GCF_002688565.1, s__Acinetobacter sp002688565, 95.0, 83.9, 0.64; GCF_001647535.1, s__Acinetobacter sp001647535, 95.0, 83.63, 0.72; GCF_000368625.1, s__Acinetobacter schindleri, 95.0, 83.61, 0.66; GCA_000…	99.42	11	N/A	N/A
GCF_013417485.1_ASM1341748v1_genomic	d__Bacteria;p__Proteobacteria;c__Gammaproteobacteria;o__Pseudomonadales;f__Moraxellaceae;g__Acinetobacter;s__Acinetobacter variabilis	GCF_000369625.1	95	d__Bacteria;p__Proteobacteria;c__Gammaproteobacteria;o__Pseudomonadales;f__Moraxellaceae;g__Acinetobacter;s__Acinetobacter variabilis	95.27	0.88	GCF_000369625.1	95	d__Bacteria;p__Proteobacteria;c__Gammaproteobacteria;o__Pseudomonadales;f__Moraxellaceae;g__Acinetobacter;s__Acinetobacter variabilis	95.27	0.88	d__Bacteria;p__Proteobacteria;c__Gammaproteobacteria;o__Pseudomonadales;f__Moraxellaceae;g__Acinetobacter;s__	taxonomic classification defined by topology and ANI	topological placement and ANI have congruent species assignments	GCF_900322255.1, s__Acinetobacter fasciculus, 96.18, 84.06, 0.72; GCF_900683715.1, s__Acinetobacter lwoffii, 96.18, 83.91, 0.74; GCF_002688565.1, s__Acinetobacter sp002688565, 95.0, 83.86, 0.69; GCF_000761495.1, s__Acinetobacter idrijaensis, 96.09, 83.81, 0.72; GCF_000368625.1, s__Acinetobacter schindleri, 95.0, 83.7, 0.69; GCF_001647535.1, s__Acinetobacter sp001647535, 95.0, 83.62, 0.72; GCA_000…	99.42	11	N/A	N/A
GCF_013417535.1_ASM1341753v1_genomic	d__Bacteria;p__Proteobacteria;c__Gammaproteobacteria;o__Pseudomonadales;f__Moraxellaceae;g__Acinetobacter;s__Acinetobacter variabilis	GCF_000369625.1	95	d__Bacteria;p__Proteobacteria;c__Gammaproteobacteria;o__Pseudomonadales;f__Moraxellaceae;g__Acinetobacter;s__Acinetobacter variabilis	95.24	0.88	GCF_000369625.1	95	d__Bacteria;p__Proteobacteria;c__Gammaproteobacteria;o__Pseudomonadales;f__Moraxellaceae;g__Acinetobacter;s__Acinetobacter variabilis	95.24	0.88	d__Bacteria;p__Proteobacteria;c__Gammaproteobacteria;o__Pseudomonadales;f__Moraxellaceae;g__Acinetobacter;s__	taxonomic classification defined by topology and ANI	topological placement and ANI have congruent species assignments	GCF_900683715.1, s__Acinetobacter lwoffii, 96.18, 84.0, 0.74; GCF_900322255.1, s__Acinetobacter fasciculus, 96.18, 83.99, 0.72; GCF_002688565.1, s__Acinetobacter sp002688565, 95.0, 83.86, 0.69; GCF_000761495.1, s__Acinetobacter idrijaensis, 96.09, 83.85, 0.72; GCF_001647535.1, s__Acinetobacter sp001647535, 95.0, 83.78, 0.72; GCF_000368625.1, s__Acinetobacter schindleri, 95.0, 83.75, 0.68; GCA_000…	99.42	11	N/A	N/A
GCF_013417555.1_ASM1341755v1_genomic	d__Bacteria;p__Proteobacteria;c__Gammaproteobacteria;o__Pseudomonadales;f__Moraxellaceae;g__Acinetobacter;s__Acinetobacter variabilis	GCF_000369625.1	95	d__Bacteria;p__Proteobacteria;c__Gammaproteobacteria;o__Pseudomonadales;f__Moraxellaceae;g__Acinetobacter;s__Acinetobacter variabilis	95.22	0.88	GCF_000369625.1	95	d__Bacteria;p__Proteobacteria;c__Gammaproteobacteria;o__Pseudomonadales;f__Moraxellaceae;g__Acinetobacter;s__Acinetobacter variabilis	95.22	0.88	d__Bacteria;p__Proteobacteria;c__Gammaproteobacteria;o__Pseudomonadales;f__Moraxellaceae;g__Acinetobacter;s__	taxonomic classification defined by topology and ANI	topological placement and ANI have congruent species assignments	GCF_900322255.1, s__Acinetobacter fasciculus, 96.18, 84.06, 0.72; GCF_900683715.1, s__Acinetobacter lwoffii, 96.18, 83.92, 0.74; GCF_002688565.1, s__Acinetobacter sp002688565, 95.0, 83.88, 0.69; GCF_001647535.1, s__Acinetobacter sp001647535, 95.0, 83.76, 0.73; GCF_000761495.1, s__Acinetobacter idrijaensis, 96.09, 83.72, 0.73; GCF_000368625.1, s__Acinetobacter schindleri, 95.0, 83.63, 0.7; GCA_000…	99.42	11	N/A	N/A
GCF_013419915.1_ASM1341991v1_genomic	d__Bacteria;p__Proteobacteria;c__Gammaproteobacteria;o__Pseudomonadales;f__Moraxellaceae;g__Acinetobacter;s__Acinetobacter variabilis	GCF_000369625.1	95	d__Bacteria;p__Proteobacteria;c__Gammaproteobacteria;o__Pseudomonadales;f__Moraxellaceae;g__Acinetobacter;s__Acinetobacter variabilis	95.31	0.88	GCF_000369625.1	95	d__Bacteria;p__Proteobacteria;c__Gammaproteobacteria;o__Pseudomonadales;f__Moraxellaceae;g__Acinetobacter;s__Acinetobacter variabilis	95.31	0.88	d__Bacteria;p__Proteobacteria;c__Gammaproteobacteria;o__Pseudomonadales;f__Moraxellaceae;g__Acinetobacter;s__	taxonomic classification defined by topology and ANI	topological placement and ANI have congruent species assignments	GCF_000761495.1, s__Acinetobacter idrijaensis, 96.09, 83.83, 0.76; GCF_002688565.1, s__Acinetobacter sp002688565, 95.0, 83.83, 0.68; GCF_900322255.1, s__Acinetobacter fasciculus, 96.18, 83.82, 0.71; GCF_900683715.1, s__Acinetobacter lwoffii, 96.18, 83.71, 0.74; GCF_001647535.1, s__Acinetobacter sp001647535, 95.0, 83.7, 0.72; GCA_000369105.1, s__Acinetobacter lwoffii_B, 95.0, 83.59, 0.72; GCF_0007…	99.4	11	N/A	N/A
GCF_013419975.1_ASM1341997v1_genomic	d__Bacteria;p__Proteobacteria;c__Gammaproteobacteria;o__Pseudomonadales;f__Moraxellaceae;g__Acinetobacter;s__Acinetobacter variabilis	GCF_000369625.1	95	d__Bacteria;p__Proteobacteria;c__Gammaproteobacteria;o__Pseudomonadales;f__Moraxellaceae;g__Acinetobacter;s__Acinetobacter variabilis	95.24	0.87	GCF_000369625.1	95	d__Bacteria;p__Proteobacteria;c__Gammaproteobacteria;o__Pseudomonadales;f__Moraxellaceae;g__Acinetobacter;s__Acinetobacter variabilis	95.24	0.87	d__Bacteria;p__Proteobacteria;c__Gammaproteobacteria;o__Pseudomonadales;f__Moraxellaceae;g__Acinetobacter;s__	taxonomic classification defined by topology and ANI	topological placement and ANI have congruent species assignments	GCF_002688565.1, s__Acinetobacter sp002688565, 95.0, 83.95, 0.67; GCF_900322255.1, s__Acinetobacter fasciculus, 96.18, 83.87, 0.71; GCF_001647535.1, s__Acinetobacter sp001647535, 95.0, 83.71, 0.71; GCF_000761495.1, s__Acinetobacter idrijaensis, 96.09, 83.64, 0.72; GCF_900683715.1, s__Acinetobacter lwoffii, 96.18, 83.62, 0.74; GCF_000773685.1, s__Acinetobacter sp000773685, 95.0, 83.38, 0.67; GCA_0…	99.4	11	N/A	N/A
GCF_013417545.1_ASM1341754v1_genomic	d__Bacteria;p__Proteobacteria;c__Gammaproteobacteria;o__Pseudomonadales;f__Moraxellaceae;g__Acinetobacter;s__Acinetobacter variabilis	GCF_000369625.1	95	d__Bacteria;p__Proteobacteria;c__Gammaproteobacteria;o__Pseudomonadales;f__Moraxellaceae;g__Acinetobacter;s__Acinetobacter variabilis	95.18	0.88	GCF_000369625.1	95	d__Bacteria;p__Proteobacteria;c__Gammaproteobacteria;o__Pseudomonadales;f__Moraxellaceae;g__Acinetobacter;s__Acinetobacter variabilis	95.18	0.88	d__Bacteria;p__Proteobacteria;c__Gammaproteobacteria;o__Pseudomonadales;f__Moraxellaceae;g__Acinetobacter;s__	taxonomic classification defined by topology and ANI	topological placement and ANI have congruent species assignments	GCF_002688565.1, s__Acinetobacter sp002688565, 95.0, 83.96, 0.68; GCF_900322255.1, s__Acinetobacter fasciculus, 96.18, 83.86, 0.71; GCF_900683715.1, s__Acinetobacter lwoffii, 96.18, 83.83, 0.76; GCF_000761495.1, s__Acinetobacter idrijaensis, 96.09, 83.8, 0.73; GCF_001647535.1, s__Acinetobacter sp001647535, 95.0, 83.75, 0.72; GCA_000369105.1, s__Acinetobacter lwoffii_B, 95.0, 83.56, 0.73; GCF_0003…	99.4	11	N/A	N/A
GCF_013417575.1_ASM1341757v1_genomic	d__Bacteria;p__Proteobacteria;c__Gammaproteobacteria;o__Pseudomonadales;f__Moraxellaceae;g__Acinetobacter;s__Acinetobacter variabilis	GCF_000369625.1	95	d__Bacteria;p__Proteobacteria;c__Gammaproteobacteria;o__Pseudomonadales;f__Moraxellaceae;g__Acinetobacter;s__Acinetobacter variabilis	95.19	0.85	GCF_000369625.1	95	d__Bacteria;p__Proteobacteria;c__Gammaproteobacteria;o__Pseudomonadales;f__Moraxellaceae;g__Acinetobacter;s__Acinetobacter variabilis	95.19	0.85	d__Bacteria;p__Proteobacteria;c__Gammaproteobacteria;o__Pseudomonadales;f__Moraxellaceae;g__Acinetobacter;s__	taxonomic classification defined by topology and ANI	topological placement and ANI have congruent species assignments	GCF_900322255.1, s__Acinetobacter fasciculus, 96.18, 84.09, 0.74; GCF_900683715.1, s__Acinetobacter lwoffii, 96.18, 84.07, 0.72; GCF_000761495.1, s__Acinetobacter idrijaensis, 96.09, 83.98, 0.72; GCF_002688565.1, s__Acinetobacter sp002688565, 95.0, 83.96, 0.66; GCA_000369105.1, s__Acinetobacter lwoffii_B, 95.0, 83.79, 0.71; GCF_001647535.1, s__Acinetobacter sp001647535, 95.0, 83.75, 0.73; GCF_000…	99.4	11	N/A	N/A
GCF_013419895.1_ASM1341989v1_genomic	d__Bacteria;p__Proteobacteria;c__Gammaproteobacteria;o__Pseudomonadales;f__Moraxellaceae;g__Acinetobacter;s__Acinetobacter variabilis	GCF_000369625.1	95	d__Bacteria;p__Proteobacteria;c__Gammaproteobacteria;o__Pseudomonadales;f__Moraxellaceae;g__Acinetobacter;s__Acinetobacter variabilis	95.19	0.86	GCF_000369625.1	95	d__Bacteria;p__Proteobacteria;c__Gammaproteobacteria;o__Pseudomonadales;f__Moraxellaceae;g__Acinetobacter;s__Acinetobacter variabilis	95.19	0.86	d__Bacteria;p__Proteobacteria;c__Gammaproteobacteria;o__Pseudomonadales;f__Moraxellaceae;g__Acinetobacter;s__	taxonomic classification defined by topology and ANI	topological placement and ANI have congruent species assignments	GCF_002688565.1, s__Acinetobacter sp002688565, 95.0, 84.04, 0.67; GCF_900322255.1, s__Acinetobacter fasciculus, 96.18, 83.91, 0.73; GCF_001647535.1, s__Acinetobacter sp001647535, 95.0, 83.74, 0.73; GCF_900683715.1, s__Acinetobacter lwoffii, 96.18, 83.72, 0.73; GCF_000761495.1, s__Acinetobacter idrijaensis, 96.09, 83.68, 0.72; GCF_000368625.1, s__Acinetobacter schindleri, 95.0, 83.5, 0.69; GCF_000…	97.74	11	N/A	N/A
GCF_013417455.1_ASM1341745v1_genomic	d__Bacteria;p__Proteobacteria;c__Gammaproteobacteria;o__Pseudomonadales;f__Moraxellaceae;g__Acinetobacter;s__Acinetobacter variabilis	GCF_000369625.1	95	d__Bacteria;p__Proteobacteria;c__Gammaproteobacteria;o__Pseudomonadales;f__Moraxellaceae;g__Acinetobacter;s__Acinetobacter variabilis	95.28	0.89	GCF_000369625.1	95	d__Bacteria;p__Proteobacteria;c__Gammaproteobacteria;o__Pseudomonadales;f__Moraxellaceae;g__Acinetobacter;s__Acinetobacter variabilis	95.28	0.89	d__Bacteria;p__Proteobacteria;c__Gammaproteobacteria;o__Pseudomonadales;f__Moraxellaceae;g__Acinetobacter;s__	taxonomic classification defined by topology and ANI	topological placement and ANI have congruent species assignments	GCF_900322255.1, s__Acinetobacter fasciculus, 96.18, 84.08, 0.74; GCF_002688565.1, s__Acinetobacter sp002688565, 95.0, 83.93, 0.69; GCF_900683715.1, s__Acinetobacter lwoffii, 96.18, 83.9, 0.76; GCF_000761495.1, s__Acinetobacter idrijaensis, 96.09, 83.81, 0.73; GCF_001647535.1, s__Acinetobacter sp001647535, 95.0, 83.69, 0.72; GCA_000369105.1, s__Acinetobacter lwoffii_B, 95.0, 83.52, 0.74; GCF_0003…	99.4	11	N/A	N/A
GCF_013417475.1_ASM1341747v1_genomic	d__Bacteria;p__Proteobacteria;c__Gammaproteobacteria;o__Pseudomonadales;f__Moraxellaceae;g__Acinetobacter;s__Acinetobacter variabilis	GCF_000369625.1	95	d__Bacteria;p__Proteobacteria;c__Gammaproteobacteria;o__Pseudomonadales;f__Moraxellaceae;g__Acinetobacter;s__Acinetobacter variabilis	95.34	0.89	GCF_000369625.1	95	d__Bacteria;p__Proteobacteria;c__Gammaproteobacteria;o__Pseudomonadales;f__Moraxellaceae;g__Acinetobacter;s__Acinetobacter variabilis	95.34	0.89	d__Bacteria;p__Proteobacteria;c__Gammaproteobacteria;o__Pseudomonadales;f__Moraxellaceae;g__Acinetobacter;s__	taxonomic classification defined by topology and ANI	topological placement and ANI have congruent species assignments	GCF_900322255.1, s__Acinetobacter fasciculus, 96.18, 84.05, 0.73; GCF_900683715.1, s__Acinetobacter lwoffii, 96.18, 83.92, 0.77; GCF_002688565.1, s__Acinetobacter sp002688565, 95.0, 83.88, 0.69; GCF_000761495.1, s__Acinetobacter idrijaensis, 96.09, 83.82, 0.73; GCF_001647535.1, s__Acinetobacter sp001647535, 95.0, 83.65, 0.73; GCA_000369105.1, s__Acinetobacter lwoffii_B, 95.0, 83.48, 0.74; GCF_000…	99.4	11	N/A	N/A
GCF_013417565.1_ASM1341756v1_genomic	d__Bacteria;p__Proteobacteria;c__Gammaproteobacteria;o__Pseudomonadales;f__Moraxellaceae;g__Acinetobacter;s__Acinetobacter variabilis	GCF_000369625.1	95	d__Bacteria;p__Proteobacteria;c__Gammaproteobacteria;o__Pseudomonadales;f__Moraxellaceae;g__Acinetobacter;s__Acinetobacter variabilis	95.31	0.9	GCF_000369625.1	95	d__Bacteria;p__Proteobacteria;c__Gammaproteobacteria;o__Pseudomonadales;f__Moraxellaceae;g__Acinetobacter;s__Acinetobacter variabilis	95.31	0.9	d__Bacteria;p__Proteobacteria;c__Gammaproteobacteria;o__Pseudomonadales;f__Moraxellaceae;g__Acinetobacter;s__	taxonomic classification defined by topology and ANI	topological placement and ANI have congruent species assignments	GCF_900322255.1, s__Acinetobacter fasciculus, 96.18, 84.03, 0.73; GCF_002688565.1, s__Acinetobacter sp002688565, 95.0, 83.99, 0.69; GCF_000761495.1, s__Acinetobacter idrijaensis, 96.09, 83.84, 0.74; GCF_900683715.1, s__Acinetobacter lwoffii, 96.18, 83.76, 0.76; GCF_001647535.1, s__Acinetobacter sp001647535, 95.0, 83.66, 0.73; GCA_000369105.1, s__Acinetobacter lwoffii_B, 95.0, 83.55, 0.75; GCF_000…	99.4	11	N/A	N/A
GCF_013416895.1_ASM1341689v1_genomic	d__Bacteria;p__Proteobacteria;c__Gammaproteobacteria;o__Pseudomonadales;f__Moraxellaceae;g__Acinetobacter;s__Acinetobacter variabilis	GCF_000369625.1	95	d__Bacteria;p__Proteobacteria;c__Gammaproteobacteria;o__Pseudomonadales;f__Moraxellaceae;g__Acinetobacter;s__Acinetobacter variabilis	95.09	0.87	GCF_000369625.1	95	d__Bacteria;p__Proteobacteria;c__Gammaproteobacteria;o__Pseudomonadales;f__Moraxellaceae;g__Acinetobacter;s__Acinetobacter variabilis	95.09	0.87	d__Bacteria;p__Proteobacteria;c__Gammaproteobacteria;o__Pseudomonadales;f__Moraxellaceae;g__Acinetobacter;s__	taxonomic classification defined by topology and ANI	topological placement and ANI have congruent species assignments	GCF_900322255.1, s__Acinetobacter fasciculus, 96.18, 83.91, 0.7; GCF_002688565.1, s__Acinetobacter sp002688565, 95.0, 83.88, 0.68; GCF_001647535.1, s__Acinetobacter sp001647535, 95.0, 83.8, 0.72; GCF_900683715.1, s__Acinetobacter lwoffii, 96.18, 83.69, 0.76; GCF_000761495.1, s__Acinetobacter idrijaensis, 96.09, 83.65, 0.73; GCF_000773685.1, s__Acinetobacter sp000773685, 95.0, 83.5, 0.68; GCF_0003…	99.4	11	N/A	N/A
GCF_013419905.1_ASM1341990v1_genomic	d__Bacteria;p__Proteobacteria;c__Gammaproteobacteria;o__Pseudomonadales;f__Moraxellaceae;g__Acinetobacter;s__Acinetobacter variabilis	GCF_000369625.1	95	d__Bacteria;p__Proteobacteria;c__Gammaproteobacteria;o__Pseudomonadales;f__Moraxellaceae;g__Acinetobacter;s__Acinetobacter variabilis	95.1	0.88	GCF_000369625.1	95	d__Bacteria;p__Proteobacteria;c__Gammaproteobacteria;o__Pseudomonadales;f__Moraxellaceae;g__Acinetobacter;s__Acinetobacter variabilis	95.1	0.88	d__Bacteria;p__Proteobacteria;c__Gammaproteobacteria;o__Pseudomonadales;f__Moraxellaceae;g__Acinetobacter;s__	taxonomic classification defined by topology and ANI	topological placement and ANI have congruent species assignments	GCF_900322255.1, s__Acinetobacter fasciculus, 96.18, 83.92, 0.72; GCF_002688565.1, s__Acinetobacter sp002688565, 95.0, 83.89, 0.67; GCF_001647535.1, s__Acinetobacter sp001647535, 95.0, 83.73, 0.73; GCF_000761495.1, s__Acinetobacter idrijaensis, 96.09, 83.73, 0.73; GCF_900683715.1, s__Acinetobacter lwoffii, 96.18, 83.68, 0.76; GCF_000773685.1, s__Acinetobacter sp000773685, 95.0, 83.6, 0.68; GCF_00…	99.4	11	N/A	N/A
GCF_013419985.1_ASM1341998v1_genomic	d__Bacteria;p__Proteobacteria;c__Gammaproteobacteria;o__Pseudomonadales;f__Moraxellaceae;g__Acinetobacter;s__Acinetobacter variabilis	GCF_000369625.1	95	d__Bacteria;p__Proteobacteria;c__Gammaproteobacteria;o__Pseudomonadales;f__Moraxellaceae;g__Acinetobacter;s__Acinetobacter variabilis	95.09	0.86	GCF_000369625.1	95	d__Bacteria;p__Proteobacteria;c__Gammaproteobacteria;o__Pseudomonadales;f__Moraxellaceae;g__Acinetobacter;s__Acinetobacter variabilis	95.09	0.86	d__Bacteria;p__Proteobacteria;c__Gammaproteobacteria;o__Pseudomonadales;f__Moraxellaceae;g__Acinetobacter;s__	taxonomic classification defined by topology and ANI	topological placement and ANI have congruent species assignments	GCF_002688565.1, s__Acinetobacter sp002688565, 95.0, 84.06, 0.66; GCF_900322255.1, s__Acinetobacter fasciculus, 96.18, 83.79, 0.73; GCF_000761495.1, s__Acinetobacter idrijaensis, 96.09, 83.77, 0.73; GCF_900683715.1, s__Acinetobacter lwoffii, 96.18, 83.75, 0.72; GCF_001647535.1, s__Acinetobacter sp001647535, 95.0, 83.63, 0.72; GCF_000368625.1, s__Acinetobacter schindleri, 95.0, 83.47, 0.68; GCA_00…	99.4	11	N/A	N/A
GCF_013417705.1_ASM1341770v1_genomic	d__Bacteria;p__Proteobacteria;c__Gammaproteobacteria;o__Pseudomonadales;f__Moraxellaceae;g__Acinetobacter;s__Acinetobacter variabilis	GCF_000369625.1	95	d__Bacteria;p__Proteobacteria;c__Gammaproteobacteria;o__Pseudomonadales;f__Moraxellaceae;g__Acinetobacter;s__Acinetobacter variabilis	95.31	0.89	GCF_000369625.1	95	d__Bacteria;p__Proteobacteria;c__Gammaproteobacteria;o__Pseudomonadales;f__Moraxellaceae;g__Acinetobacter;s__Acinetobacter variabilis	95.31	0.89	d__Bacteria;p__Proteobacteria;c__Gammaproteobacteria;o__Pseudomonadales;f__Moraxellaceae;g__Acinetobacter;s__	taxonomic classification defined by topology and ANI	topological placement and ANI have congruent species assignments	GCF_900322255.1, s__Acinetobacter fasciculus, 96.18, 84.04, 0.74; GCF_002688565.1, s__Acinetobacter sp002688565, 95.0, 83.99, 0.67; GCF_900683715.1, s__Acinetobacter lwoffii, 96.18, 83.95, 0.75; GCF_000761495.1, s__Acinetobacter idrijaensis, 96.09, 83.83, 0.73; GCF_001647535.1, s__Acinetobacter sp001647535, 95.0, 83.79, 0.72; GCA_000369105.1, s__Acinetobacter lwoffii_B, 95.0, 83.66, 0.74; GCF_000…	99.4	11	N/A	N/A
GCF_013418465.1_ASM1341846v1_genomic	d__Bacteria;p__Proteobacteria;c__Gammaproteobacteria;o__Pseudomonadales;f__Moraxellaceae;g__Acinetobacter;s__Acinetobacter variabilis	GCF_000369625.1	95	d__Bacteria;p__Proteobacteria;c__Gammaproteobacteria;o__Pseudomonadales;f__Moraxellaceae;g__Acinetobacter;s__Acinetobacter variabilis	95.06	0.89	GCF_000369625.1	95	d__Bacteria;p__Proteobacteria;c__Gammaproteobacteria;o__Pseudomonadales;f__Moraxellaceae;g__Acinetobacter;s__Acinetobacter variabilis	95.06	0.89	d__Bacteria;p__Proteobacteria;c__Gammaproteobacteria;o__Pseudomonadales;f__Moraxellaceae;g__Acinetobacter;s__	taxonomic classification defined by topology and ANI	topological placement and ANI have congruent species assignments	GCF_900322255.1, s__Acinetobacter fasciculus, 96.18, 84.11, 0.72; GCF_002688565.1, s__Acinetobacter sp002688565, 95.0, 84.05, 0.65; GCF_001647535.1, s__Acinetobacter sp001647535, 95.0, 83.88, 0.73; GCF_900683715.1, s__Acinetobacter lwoffii, 96.18, 83.85, 0.72; GCF_000761495.1, s__Acinetobacter idrijaensis, 96.09, 83.79, 0.72; GCF_000773685.1, s__Acinetobacter sp000773685, 95.0, 83.73, 0.68; GCA_0…	99.4	11	N/A	N/A
GCF_013417275.1_ASM1341727v1_genomic	d__Bacteria;p__Proteobacteria;c__Gammaproteobacteria;o__Pseudomonadales;f__Moraxellaceae;g__Acinetobacter;s__Acinetobacter variabilis	GCF_000369625.1	95	d__Bacteria;p__Proteobacteria;c__Gammaproteobacteria;o__Pseudomonadales;f__Moraxellaceae;g__Acinetobacter;s__Acinetobacter variabilis	95.37	0.85	GCF_000369625.1	95	d__Bacteria;p__Proteobacteria;c__Gammaproteobacteria;o__Pseudomonadales;f__Moraxellaceae;g__Acinetobacter;s__Acinetobacter variabilis	95.37	0.85	d__Bacteria;p__Proteobacteria;c__Gammaproteobacteria;o__Pseudomonadales;f__Moraxellaceae;g__Acinetobacter;s__	taxonomic classification defined by topology and ANI	topological placement and ANI have congruent species assignments	GCF_900683715.1, s__Acinetobacter lwoffii, 96.18, 84.19, 0.72; GCF_002688565.1, s__Acinetobacter sp002688565, 95.0, 84.12, 0.65; GCF_900322255.1, s__Acinetobacter fasciculus, 96.18, 84.05, 0.73; GCF_000761495.1, s__Acinetobacter idrijaensis, 96.09, 83.93, 0.72; GCF_000368625.1, s__Acinetobacter schindleri, 95.0, 83.82, 0.67; GCA_000369105.1, s__Acinetobacter lwoffii_B, 95.0, 83.66, 0.71; GCF_0007…	99.4	11	N/A	N/A
GCF_013417175.1_ASM1341717v1_genomic	d__Bacteria;p__Proteobacteria;c__Gammaproteobacteria;o__Pseudomonadales;f__Moraxellaceae;g__Acinetobacter;s__Acinetobacter variabilis	GCF_000369625.1	95	d__Bacteria;p__Proteobacteria;c__Gammaproteobacteria;o__Pseudomonadales;f__Moraxellaceae;g__Acinetobacter;s__Acinetobacter variabilis	95.18	0.85	GCF_000369625.1	95	d__Bacteria;p__Proteobacteria;c__Gammaproteobacteria;o__Pseudomonadales;f__Moraxellaceae;g__Acinetobacter;s__Acinetobacter variabilis	95.18	0.85	d__Bacteria;p__Proteobacteria;c__Gammaproteobacteria;o__Pseudomonadales;f__Moraxellaceae;g__Acinetobacter;s__	taxonomic classification defined by topology and ANI	topological placement and ANI have congruent species assignments	GCF_002688565.1, s__Acinetobacter sp002688565, 95.0, 84.02, 0.65; GCF_900322255.1, s__Acinetobacter fasciculus, 96.18, 83.98, 0.72; GCF_001647535.1, s__Acinetobacter sp001647535, 95.0, 83.77, 0.72; GCF_000761495.1, s__Acinetobacter idrijaensis, 96.09, 83.76, 0.7; GCF_900683715.1, s__Acinetobacter lwoffii, 96.18, 83.75, 0.71; GCF_000773685.1, s__Acinetobacter sp000773685, 95.0, 83.68, 0.7; GCA_000…	98.59	11	N/A	N/A
GCF_013417645.1_ASM1341764v1_genomic	d__Bacteria;p__Proteobacteria;c__Gammaproteobacteria;o__Pseudomonadales;f__Moraxellaceae;g__Acinetobacter;s__Acinetobacter variabilis	GCF_000369625.1	95	d__Bacteria;p__Proteobacteria;c__Gammaproteobacteria;o__Pseudomonadales;f__Moraxellaceae;g__Acinetobacter;s__Acinetobacter variabilis	95.2	0.87	GCF_000369625.1	95	d__Bacteria;p__Proteobacteria;c__Gammaproteobacteria;o__Pseudomonadales;f__Moraxellaceae;g__Acinetobacter;s__Acinetobacter variabilis	95.2	0.87	d__Bacteria;p__Proteobacteria;c__Gammaproteobacteria;o__Pseudomonadales;f__Moraxellaceae;g__Acinetobacter;s__	taxonomic classification defined by topology and ANI	topological placement and ANI have congruent species assignments	GCF_002688565.1, s__Acinetobacter sp002688565, 95.0, 83.95, 0.67; GCF_900322255.1, s__Acinetobacter fasciculus, 96.18, 83.9, 0.73; GCF_900683715.1, s__Acinetobacter lwoffii, 96.18, 83.71, 0.73; GCF_000761495.1, s__Acinetobacter idrijaensis, 96.09, 83.7, 0.74; GCF_001647535.1, s__Acinetobacter sp001647535, 95.0, 83.63, 0.71; GCF_000368625.1, s__Acinetobacter schindleri, 95.0, 83.63, 0.69; GCA_0003…	99.42	11	N/A	N/A
GCF_013418375.1_ASM1341837v1_genomic	d__Bacteria;p__Proteobacteria;c__Gammaproteobacteria;o__Pseudomonadales;f__Moraxellaceae;g__Acinetobacter;s__Acinetobacter variabilis	GCF_000369625.1	95	d__Bacteria;p__Proteobacteria;c__Gammaproteobacteria;o__Pseudomonadales;f__Moraxellaceae;g__Acinetobacter;s__Acinetobacter variabilis	95.12	0.88	GCF_000369625.1	95	d__Bacteria;p__Proteobacteria;c__Gammaproteobacteria;o__Pseudomonadales;f__Moraxellaceae;g__Acinetobacter;s__Acinetobacter variabilis	95.12	0.88	d__Bacteria;p__Proteobacteria;c__Gammaproteobacteria;o__Pseudomonadales;f__Moraxellaceae;g__Acinetobacter;s__	taxonomic classification defined by topology and ANI	topological placement and ANI have congruent species assignments	GCF_900322255.1, s__Acinetobacter fasciculus, 96.18, 84.06, 0.72; GCF_002688565.1, s__Acinetobacter sp002688565, 95.0, 84.03, 0.67; GCF_900683715.1, s__Acinetobacter lwoffii, 96.18, 83.87, 0.73; GCF_000761495.1, s__Acinetobacter idrijaensis, 96.09, 83.8, 0.74; GCF_001647535.1, s__Acinetobacter sp001647535, 95.0, 83.66, 0.73; GCA_000369105.1, s__Acinetobacter lwoffii_B, 95.0, 83.65, 0.72; GCF_0003…	99.4	11	N/A	N/A
GCF_013418535.1_ASM1341853v1_genomic	d__Bacteria;p__Proteobacteria;c__Gammaproteobacteria;o__Pseudomonadales;f__Moraxellaceae;g__Acinetobacter;s__Acinetobacter variabilis	GCF_000369625.1	95	d__Bacteria;p__Proteobacteria;c__Gammaproteobacteria;o__Pseudomonadales;f__Moraxellaceae;g__Acinetobacter;s__Acinetobacter variabilis	95.15	0.88	GCF_000369625.1	95	d__Bacteria;p__Proteobacteria;c__Gammaproteobacteria;o__Pseudomonadales;f__Moraxellaceae;g__Acinetobacter;s__Acinetobacter variabilis	95.15	0.88	d__Bacteria;p__Proteobacteria;c__Gammaproteobacteria;o__Pseudomonadales;f__Moraxellaceae;g__Acinetobacter;s__	taxonomic classification defined by topology and ANI	topological placement and ANI have congruent species assignments	GCF_900322255.1, s__Acinetobacter fasciculus, 96.18, 84.12, 0.72; GCF_002688565.1, s__Acinetobacter sp002688565, 95.0, 84.08, 0.67; GCF_900683715.1, s__Acinetobacter lwoffii, 96.18, 83.82, 0.73; GCF_000761495.1, s__Acinetobacter idrijaensis, 96.09, 83.79, 0.73; GCA_000369105.1, s__Acinetobacter lwoffii_B, 95.0, 83.69, 0.72; GCF_001647535.1, s__Acinetobacter sp001647535, 95.0, 83.64, 0.73; GCF_000…	99.4	11	N/A	N/A
GCF_013417335.1_ASM1341733v1_genomic	d__Bacteria;p__Proteobacteria;c__Gammaproteobacteria;o__Pseudomonadales;f__Moraxellaceae;g__Acinetobacter;s__Acinetobacter variabilis	GCF_000369625.1	95	d__Bacteria;p__Proteobacteria;c__Gammaproteobacteria;o__Pseudomonadales;f__Moraxellaceae;g__Acinetobacter;s__Acinetobacter variabilis	95.14	0.85	GCF_000369625.1	95	d__Bacteria;p__Proteobacteria;c__Gammaproteobacteria;o__Pseudomonadales;f__Moraxellaceae;g__Acinetobacter;s__Acinetobacter variabilis	95.14	0.85	d__Bacteria;p__Proteobacteria;c__Gammaproteobacteria;o__Pseudomonadales;f__Moraxellaceae;g__Acinetobacter;s__	taxonomic classification defined by topology and ANI	topological placement and ANI have congruent species assignments	GCF_900322255.1, s__Acinetobacter fasciculus, 96.18, 84.03, 0.72; GCF_002688565.1, s__Acinetobacter sp002688565, 95.0, 84.03, 0.66; GCF_900683715.1, s__Acinetobacter lwoffii, 96.18, 83.86, 0.71; GCF_000368625.1, s__Acinetobacter schindleri, 95.0, 83.7, 0.67; GCF_000761495.1, s__Acinetobacter idrijaensis, 96.09, 83.66, 0.71; GCF_001647535.1, s__Acinetobacter sp001647535, 95.0, 83.61, 0.71; GCA_000…	99.42	11	N/A	N/A
GCF_013420325.1_ASM1342032v1_genomic	d__Bacteria;p__Proteobacteria;c__Gammaproteobacteria;o__Pseudomonadales;f__Moraxellaceae;g__Acinetobacter;s__Acinetobacter schindleri	GCF_000368625.1	95	d__Bacteria;p__Proteobacteria;c__Gammaproteobacteria;o__Pseudomonadales;f__Moraxellaceae;g__Acinetobacter;s__Acinetobacter schindleri	97.19	0.85	GCF_000368625.1	95	d__Bacteria;p__Proteobacteria;c__Gammaproteobacteria;o__Pseudomonadales;f__Moraxellaceae;g__Acinetobacter;s__Acinetobacter schindleri	97.19	0.85	d__Bacteria;p__Proteobacteria;c__Gammaproteobacteria;o__Pseudomonadales;f__Moraxellaceae;g__Acinetobacter;s__	taxonomic classification defined by topology and ANI	topological placement and ANI have congruent species assignments	GCF_002688565.1, s__Acinetobacter sp002688565, 95.0, 88.47, 0.78; GCF_000773685.1, s__Acinetobacter sp000773685, 95.0, 84.46, 0.77; GCF_000369625.1, s__Acinetobacter variabilis, 95.0, 84.4, 0.66; GCF_900322255.1, s__Acinetobacter fasciculus, 96.18, 83.38, 0.68; GCF_900683715.1, s__Acinetobacter lwoffii, 96.18, 83.34, 0.67; GCF_000761495.1, s__Acinetobacter idrijaensis, 96.09, 83.27, 0.66; GCF_001…	99.44	11	N/A	N/A
GCF_013417785.1_ASM1341778v1_genomic	d__Bacteria;p__Proteobacteria;c__Gammaproteobacteria;o__Pseudomonadales;f__Moraxellaceae;g__Acinetobacter;s__Acinetobacter gandensis	GCF_001678755.1	95	d__Bacteria;p__Proteobacteria;c__Gammaproteobacteria;o__Pseudomonadales;f__Moraxellaceae;g__Acinetobacter;s__Acinetobacter gandensis	98.37	0.85	GCF_001678755.1	95	d__Bacteria;p__Proteobacteria;c__Gammaproteobacteria;o__Pseudomonadales;f__Moraxellaceae;g__Acinetobacter;s__Acinetobacter gandensis	98.37	0.85	d__Bacteria;p__Proteobacteria;c__Gammaproteobacteria;o__Pseudomonadales;f__Moraxellaceae;g__Acinetobacter;s__	taxonomic classification defined by topology and ANI	topological placement and ANI have congruent species assignments	GCF_002018365.1, s__Acinetobacter sp002018365, 95.0, 85.17, 0.68; GCF_002135295.1, s__Acinetobacter sp002135295, 95.0, 84.74, 0.68; GCF_002165305.2, s__Acinetobacter sp002165305, 95.0, 83.33, 0.54; GCF_000761495.1, s__Acinetobacter idrijaensis, 96.09, 83.3, 0.5; GCF_001704615.2, s__Acinetobacter defluvii, 95.0, 82.79, 0.46; GCF_003611475.1, s__Acinetobacter sp003611475, 95.0, 82.36, 0.44; GCF_003…	99.4	11	N/A	N/A
GCF_013418165.1_ASM1341816v1_genomic	d__Bacteria;p__Proteobacteria;c__Gammaproteobacteria;o__Pseudomonadales;f__Moraxellaceae;g__Acinetobacter;s__Acinetobacter gandensis	GCF_001678755.1	95	d__Bacteria;p__Proteobacteria;c__Gammaproteobacteria;o__Pseudomonadales;f__Moraxellaceae;g__Acinetobacter;s__Acinetobacter gandensis	98.5	0.84	GCF_001678755.1	95	d__Bacteria;p__Proteobacteria;c__Gammaproteobacteria;o__Pseudomonadales;f__Moraxellaceae;g__Acinetobacter;s__Acinetobacter gandensis	98.5	0.84	d__Bacteria;p__Proteobacteria;c__Gammaproteobacteria;o__Pseudomonadales;f__Moraxellaceae;g__Acinetobacter;s__	taxonomic classification defined by topology and ANI	topological placement and ANI have congruent species assignments	GCF_002018365.1, s__Acinetobacter sp002018365, 95.0, 85.24, 0.69; GCF_002135295.1, s__Acinetobacter sp002135295, 95.0, 84.6, 0.69; GCF_002165305.2, s__Acinetobacter sp002165305, 95.0, 82.98, 0.52; GCF_000761495.1, s__Acinetobacter idrijaensis, 96.09, 82.81, 0.5; GCF_003024515.2, s__Acinetobacter sp003024515, 95.0, 82.36, 0.45; GCF_003611475.1, s__Acinetobacter sp003611475, 95.0, 82.28, 0.44; GCF_…	99.4	11	N/A	N/A
GCF_013420285.1_ASM1342028v1_genomic	d__Bacteria;p__Proteobacteria;c__Gammaproteobacteria;o__Pseudomonadales;f__Moraxellaceae;g__Acinetobacter;s__Acinetobacter gandensis	GCF_001678755.1	95	d__Bacteria;p__Proteobacteria;c__Gammaproteobacteria;o__Pseudomonadales;f__Moraxellaceae;g__Acinetobacter;s__Acinetobacter gandensis	98.51	0.84	GCF_001678755.1	95	d__Bacteria;p__Proteobacteria;c__Gammaproteobacteria;o__Pseudomonadales;f__Moraxellaceae;g__Acinetobacter;s__Acinetobacter gandensis	98.51	0.84	d__Bacteria;p__Proteobacteria;c__Gammaproteobacteria;o__Pseudomonadales;f__Moraxellaceae;g__Acinetobacter;s__	taxonomic classification defined by topology and ANI	topological placement and ANI have congruent species assignments	GCF_002018365.1, s__Acinetobacter sp002018365, 95.0, 85.27, 0.69; GCF_002135295.1, s__Acinetobacter sp002135295, 95.0, 84.65, 0.68; GCF_002165305.2, s__Acinetobacter sp002165305, 95.0, 82.95, 0.53; GCF_000761495.1, s__Acinetobacter idrijaensis, 96.09, 82.88, 0.49; GCF_003024515.2, s__Acinetobacter sp003024515, 95.0, 82.4, 0.45; GCF_003611475.1, s__Acinetobacter sp003611475, 95.0, 82.2, 0.45; GCF_…	99.4	11	N/A	N/A
GCF_013420275.1_ASM1342027v1_genomic	d__Bacteria;p__Proteobacteria;c__Gammaproteobacteria;o__Pseudomonadales;f__Moraxellaceae;g__Acinetobacter;s__Acinetobacter sp002018365	GCF_002018365.1	95	d__Bacteria;p__Proteobacteria;c__Gammaproteobacteria;o__Pseudomonadales;f__Moraxellaceae;g__Acinetobacter;s__Acinetobacter sp002018365	95.64	0.85	GCF_002018365.1	95	d__Bacteria;p__Proteobacteria;c__Gammaproteobacteria;o__Pseudomonadales;f__Moraxellaceae;g__Acinetobacter;s__Acinetobacter sp002018365	95.64	0.85	d__Bacteria;p__Proteobacteria;c__Gammaproteobacteria;o__Pseudomonadales;f__Moraxellaceae;g__Acinetobacter;s__	taxonomic classification defined by topology and ANI	topological placement and ANI have congruent species assignments	GCF_001678755.1, s__Acinetobacter gandensis, 95.0, 85.44, 0.75; GCF_002135295.1, s__Acinetobacter sp002135295, 95.0, 84.72, 0.73; GCF_003024525.2, s__Acinetobacter cumulans, 95.0, 82.7, 0.54; GCF_003611465.1, s__Acinetobacter sp003611465, 95.0, 82.0, 0.52; GCF_003611515.1, s__Acinetobacter sp003611515, 95.0, 81.61, 0.54; GCF_001647675.1, s__Acinetobacter sp001647675, 95.0, 81.58, 0.5; GCF_0003680…	99.4	11	N/A	N/A
GCF_013420765.1_ASM1342076v1_genomic	d__Bacteria;p__Proteobacteria;c__Gammaproteobacteria;o__Pseudomonadales;f__Moraxellaceae;g__Acinetobacter;s__Acinetobacter sp002018365	GCF_002018365.1	95	d__Bacteria;p__Proteobacteria;c__Gammaproteobacteria;o__Pseudomonadales;f__Moraxellaceae;g__Acinetobacter;s__Acinetobacter sp002018365	95.82	0.84	GCF_002018365.1	95	d__Bacteria;p__Proteobacteria;c__Gammaproteobacteria;o__Pseudomonadales;f__Moraxellaceae;g__Acinetobacter;s__Acinetobacter sp002018365	95.82	0.84	d__Bacteria;p__Proteobacteria;c__Gammaproteobacteria;o__Pseudomonadales;f__Moraxellaceae;g__Acinetobacter;s__	taxonomic classification defined by topology and ANI	topological placement and ANI have congruent species assignments	GCF_001678755.1, s__Acinetobacter gandensis, 95.0, 85.31, 0.76; GCF_002135295.1, s__Acinetobacter sp002135295, 95.0, 84.73, 0.74; GCF_003024525.2, s__Acinetobacter cumulans, 95.0, 82.35, 0.55; GCF_003611465.1, s__Acinetobacter sp003611465, 95.0, 81.66, 0.5; GCF_003611515.1, s__Acinetobacter sp003611515, 95.0, 81.65, 0.54; GCF_001647675.1, s__Acinetobacter sp001647675, 95.0, 81.44, 0.5; GCF_000369…	99.4	11	N/A	N/A
GCF_013419675.1_ASM1341967v1_genomic	d__Bacteria;p__Proteobacteria;c__Gammaproteobacteria;o__Pseudomonadales;f__Moraxellaceae;g__Acinetobacter;s__Acinetobacter sp002018365	GCF_002018365.1	95	d__Bacteria;p__Proteobacteria;c__Gammaproteobacteria;o__Pseudomonadales;f__Moraxellaceae;g__Acinetobacter;s__Acinetobacter sp002018365	95.89	0.88	GCF_002018365.1	95	d__Bacteria;p__Proteobacteria;c__Gammaproteobacteria;o__Pseudomonadales;f__Moraxellaceae;g__Acinetobacter;s__Acinetobacter sp002018365	95.89	0.88	d__Bacteria;p__Proteobacteria;c__Gammaproteobacteria;o__Pseudomonadales;f__Moraxellaceae;g__Acinetobacter;s__	taxonomic classification defined by topology and ANI	topological placement and ANI have congruent species assignments	GCF_001678755.1, s__Acinetobacter gandensis, 95.0, 85.36, 0.77; GCF_002135295.1, s__Acinetobacter sp002135295, 95.0, 84.79, 0.76; GCF_003024525.2, s__Acinetobacter cumulans, 95.0, 82.4, 0.57; GCF_003611515.1, s__Acinetobacter sp003611515, 95.0, 81.58, 0.57; GCF_003611465.1, s__Acinetobacter sp003611465, 95.0, 81.49, 0.49; GCF_000369625.1, s__Acinetobacter variabilis, 95.0, 81.46, 0.46; GCF_001647…	99.4	11	N/A	N/A
GCF_013417055.1_ASM1341705v1_genomic	d__Bacteria;p__Proteobacteria;c__Gammaproteobacteria;o__Pseudomonadales;f__Moraxellaceae;g__Acinetobacter;s__Acinetobacter sp002018365	GCF_002018365.1	95	d__Bacteria;p__Proteobacteria;c__Gammaproteobacteria;o__Pseudomonadales;f__Moraxellaceae;g__Acinetobacter;s__Acinetobacter sp002018365	95.78	0.84	GCF_002018365.1	95	d__Bacteria;p__Proteobacteria;c__Gammaproteobacteria;o__Pseudomonadales;f__Moraxellaceae;g__Acinetobacter;s__Acinetobacter sp002018365	95.78	0.84	d__Bacteria;p__Proteobacteria;c__Gammaproteobacteria;o__Pseudomonadales;f__Moraxellaceae;g__Acinetobacter;s__	taxonomic classification defined by topology and ANI	topological placement and ANI have congruent species assignments	GCF_001678755.1, s__Acinetobacter gandensis, 95.0, 85.37, 0.75; GCF_002135295.1, s__Acinetobacter sp002135295, 95.0, 84.94, 0.71; GCF_003024525.2, s__Acinetobacter cumulans, 95.0, 82.7, 0.56; GCF_003611465.1, s__Acinetobacter sp003611465, 95.0, 81.89, 0.49; GCF_003611515.1, s__Acinetobacter sp003611515, 95.0, 81.67, 0.54; GCF_001647675.1, s__Acinetobacter sp001647675, 95.0, 81.47, 0.5; GCF_000369…	99.4	11	N/A	N/A
GCF_013418805.1_ASM1341880v1_genomic	d__Bacteria;p__Proteobacteria;c__Gammaproteobacteria;o__Pseudomonadales;f__Moraxellaceae;g__Acinetobacter;s__Acinetobacter sp002018365	GCF_002018365.1	95	d__Bacteria;p__Proteobacteria;c__Gammaproteobacteria;o__Pseudomonadales;f__Moraxellaceae;g__Acinetobacter;s__Acinetobacter sp002018365	95.85	0.86	GCF_002018365.1	95	d__Bacteria;p__Proteobacteria;c__Gammaproteobacteria;o__Pseudomonadales;f__Moraxellaceae;g__Acinetobacter;s__Acinetobacter sp002018365	95.85	0.86	d__Bacteria;p__Proteobacteria;c__Gammaproteobacteria;o__Pseudomonadales;f__Moraxellaceae;g__Acinetobacter;s__	taxonomic classification defined by topology and ANI	topological placement and ANI have congruent species assignments	GCF_001678755.1, s__Acinetobacter gandensis, 95.0, 85.28, 0.77; GCF_002135295.1, s__Acinetobacter sp002135295, 95.0, 84.89, 0.73; GCF_003024525.2, s__Acinetobacter cumulans, 95.0, 82.63, 0.56; GCF_003611465.1, s__Acinetobacter sp003611465, 95.0, 82.0, 0.5; GCF_003611515.1, s__Acinetobacter sp003611515, 95.0, 81.68, 0.55; GCF_000369625.1, s__Acinetobacter variabilis, 95.0, 81.58, 0.46; GCF_0016476…	99.4	11	N/A	N/A
GCF_013419235.1_ASM1341923v1_genomic	d__Bacteria;p__Proteobacteria;c__Gammaproteobacteria;o__Pseudomonadales;f__Moraxellaceae;g__Acinetobacter;s__Acinetobacter sp002018365	GCF_002018365.1	95	d__Bacteria;p__Proteobacteria;c__Gammaproteobacteria;o__Pseudomonadales;f__Moraxellaceae;g__Acinetobacter;s__Acinetobacter sp002018365	95.75	0.86	GCF_002018365.1	95	d__Bacteria;p__Proteobacteria;c__Gammaproteobacteria;o__Pseudomonadales;f__Moraxellaceae;g__Acinetobacter;s__Acinetobacter sp002018365	95.75	0.86	d__Bacteria;p__Proteobacteria;c__Gammaproteobacteria;o__Pseudomonadales;f__Moraxellaceae;g__Acinetobacter;s__	taxonomic classification defined by topology and ANI	topological placement and ANI have congruent species assignments	GCF_001678755.1, s__Acinetobacter gandensis, 95.0, 85.55, 0.74; GCF_002135295.1, s__Acinetobacter sp002135295, 95.0, 84.76, 0.73; GCF_003024525.2, s__Acinetobacter cumulans, 95.0, 82.49, 0.58; GCF_003611515.1, s__Acinetobacter sp003611515, 95.0, 81.8, 0.55; GCF_003611465.1, s__Acinetobacter sp003611465, 95.0, 81.75, 0.47; GCF_001647675.1, s__Acinetobacter sp001647675, 95.0, 81.57, 0.49; GCF_00036…	99.4	11	N/A	N/A
GCF_013419455.1_ASM1341945v1_genomic	d__Bacteria;p__Proteobacteria;c__Gammaproteobacteria;o__Pseudomonadales;f__Moraxellaceae;g__Acinetobacter;s__Acinetobacter sp002018365	GCF_002018365.1	95	d__Bacteria;p__Proteobacteria;c__Gammaproteobacteria;o__Pseudomonadales;f__Moraxellaceae;g__Acinetobacter;s__Acinetobacter sp002018365	95.78	0.85	GCF_002018365.1	95	d__Bacteria;p__Proteobacteria;c__Gammaproteobacteria;o__Pseudomonadales;f__Moraxellaceae;g__Acinetobacter;s__Acinetobacter sp002018365	95.78	0.85	d__Bacteria;p__Proteobacteria;c__Gammaproteobacteria;o__Pseudomonadales;f__Moraxellaceae;g__Acinetobacter;s__	taxonomic classification defined by topology and ANI	topological placement and ANI have congruent species assignments	GCF_001678755.1, s__Acinetobacter gandensis, 95.0, 85.48, 0.74; GCF_002135295.1, s__Acinetobacter sp002135295, 95.0, 84.74, 0.72; GCF_003024525.2, s__Acinetobacter cumulans, 95.0, 82.72, 0.58; GCF_003611465.1, s__Acinetobacter sp003611465, 95.0, 81.76, 0.5; GCF_000369625.1, s__Acinetobacter variabilis, 95.0, 81.66, 0.46; GCF_001647675.1, s__Acinetobacter sp001647675, 95.0, 81.56, 0.5; GCF_0036115…	99.4	11	N/A	N/A
GCF_013417245.1_ASM1341724v1_genomic	d__Bacteria;p__Proteobacteria;c__Gammaproteobacteria;o__Pseudomonadales;f__Moraxellaceae;g__Acinetobacter;s__Acinetobacter sp002018365	GCF_002018365.1	95	d__Bacteria;p__Proteobacteria;c__Gammaproteobacteria;o__Pseudomonadales;f__Moraxellaceae;g__Acinetobacter;s__Acinetobacter sp002018365	95.71	0.87	GCF_002018365.1	95	d__Bacteria;p__Proteobacteria;c__Gammaproteobacteria;o__Pseudomonadales;f__Moraxellaceae;g__Acinetobacter;s__Acinetobacter sp002018365	95.71	0.87	d__Bacteria;p__Proteobacteria;c__Gammaproteobacteria;o__Pseudomonadales;f__Moraxellaceae;g__Acinetobacter;s__	taxonomic classification defined by topology and ANI	topological placement and ANI have congruent species assignments	GCF_001678755.1, s__Acinetobacter gandensis, 95.0, 85.6, 0.77; GCF_002135295.1, s__Acinetobacter sp002135295, 95.0, 84.64, 0.75; GCF_003024525.2, s__Acinetobacter cumulans, 95.0, 82.5, 0.59; GCF_003611515.1, s__Acinetobacter sp003611515, 95.0, 81.73, 0.55; GCF_001647675.1, s__Acinetobacter sp001647675, 95.0, 81.61, 0.5; GCF_003611465.1, s__Acinetobacter sp003611465, 95.0, 81.58, 0.51; GCF_0021353…	99.4	11	N/A	N/A
GCF_013419215.1_ASM1341921v1_genomic	d__Bacteria;p__Proteobacteria;c__Gammaproteobacteria;o__Pseudomonadales;f__Moraxellaceae;g__Acinetobacter;s__Acinetobacter sp002018365	GCF_002018365.1	95	d__Bacteria;p__Proteobacteria;c__Gammaproteobacteria;o__Pseudomonadales;f__Moraxellaceae;g__Acinetobacter;s__Acinetobacter sp002018365	95.87	0.86	GCF_002018365.1	95	d__Bacteria;p__Proteobacteria;c__Gammaproteobacteria;o__Pseudomonadales;f__Moraxellaceae;g__Acinetobacter;s__Acinetobacter sp002018365	95.87	0.86	d__Bacteria;p__Proteobacteria;c__Gammaproteobacteria;o__Pseudomonadales;f__Moraxellaceae;g__Acinetobacter;s__	taxonomic classification defined by topology and ANI	topological placement and ANI have congruent species assignments	GCF_001678755.1, s__Acinetobacter gandensis, 95.0, 85.31, 0.75; GCF_002135295.1, s__Acinetobacter sp002135295, 95.0, 84.81, 0.72; GCF_003024525.2, s__Acinetobacter cumulans, 95.0, 82.47, 0.56; GCF_003611465.1, s__Acinetobacter sp003611465, 95.0, 81.95, 0.49; GCF_003611515.1, s__Acinetobacter sp003611515, 95.0, 81.67, 0.53; GCF_001647675.1, s__Acinetobacter sp001647675, 95.0, 81.62, 0.5; GCF_00036…	99.4	11	N/A	N/A
GCF_013419625.1_ASM1341962v1_genomic	d__Bacteria;p__Proteobacteria;c__Gammaproteobacteria;o__Pseudomonadales;f__Moraxellaceae;g__Acinetobacter;s__Acinetobacter sp002018365	GCF_002018365.1	95	d__Bacteria;p__Proteobacteria;c__Gammaproteobacteria;o__Pseudomonadales;f__Moraxellaceae;g__Acinetobacter;s__Acinetobacter sp002018365	95.94	0.83	GCF_002018365.1	95	d__Bacteria;p__Proteobacteria;c__Gammaproteobacteria;o__Pseudomonadales;f__Moraxellaceae;g__Acinetobacter;s__Acinetobacter sp002018365	95.94	0.83	d__Bacteria;p__Proteobacteria;c__Gammaproteobacteria;o__Pseudomonadales;f__Moraxellaceae;g__Acinetobacter;s__	taxonomic classification defined by topology and ANI	topological placement and ANI have congruent species assignments	GCF_001678755.1, s__Acinetobacter gandensis, 95.0, 85.29, 0.72; GCF_002135295.1, s__Acinetobacter sp002135295, 95.0, 84.79, 0.72; GCF_003024525.2, s__Acinetobacter cumulans, 95.0, 82.75, 0.58; GCF_003611515.1, s__Acinetobacter sp003611515, 95.0, 82.01, 0.52; GCF_003611465.1, s__Acinetobacter sp003611465, 95.0, 81.92, 0.49; GCF_001647675.1, s__Acinetobacter sp001647675, 95.0, 81.66, 0.5; GCF_00036…	99.4	11	N/A	N/A
GCF_013417145.1_ASM1341714v1_genomic	d__Bacteria;p__Proteobacteria;c__Gammaproteobacteria;o__Pseudomonadales;f__Moraxellaceae;g__Acinetobacter;s__Acinetobacter sp002018365	GCF_002018365.1	95	d__Bacteria;p__Proteobacteria;c__Gammaproteobacteria;o__Pseudomonadales;f__Moraxellaceae;g__Acinetobacter;s__Acinetobacter sp002018365	95.88	0.83	GCF_002018365.1	95	d__Bacteria;p__Proteobacteria;c__Gammaproteobacteria;o__Pseudomonadales;f__Moraxellaceae;g__Acinetobacter;s__Acinetobacter sp002018365	95.88	0.83	d__Bacteria;p__Proteobacteria;c__Gammaproteobacteria;o__Pseudomonadales;f__Moraxellaceae;g__Acinetobacter;s__	taxonomic classification defined by topology and ANI	topological placement and ANI have congruent species assignments	GCF_001678755.1, s__Acinetobacter gandensis, 95.0, 85.47, 0.75; GCF_002135295.1, s__Acinetobacter sp002135295, 95.0, 84.81, 0.71; GCF_003024525.2, s__Acinetobacter cumulans, 95.0, 82.61, 0.55; GCF_003611465.1, s__Acinetobacter sp003611465, 95.0, 81.81, 0.51; GCF_003611515.1, s__Acinetobacter sp003611515, 95.0, 81.66, 0.54; GCF_001647675.1, s__Acinetobacter sp001647675, 95.0, 81.49, 0.5; GCF_00216…	99.4	11	N/A	N/A
GCF_013420195.1_ASM1342019v1_genomic	d__Bacteria;p__Proteobacteria;c__Gammaproteobacteria;o__Pseudomonadales;f__Moraxellaceae;g__Acinetobacter;s__Acinetobacter sp002018365	GCF_002018365.1	95	d__Bacteria;p__Proteobacteria;c__Gammaproteobacteria;o__Pseudomonadales;f__Moraxellaceae;g__Acinetobacter;s__Acinetobacter sp002018365	95.8	0.84	GCF_002018365.1	95	d__Bacteria;p__Proteobacteria;c__Gammaproteobacteria;o__Pseudomonadales;f__Moraxellaceae;g__Acinetobacter;s__Acinetobacter sp002018365	95.8	0.84	d__Bacteria;p__Proteobacteria;c__Gammaproteobacteria;o__Pseudomonadales;f__Moraxellaceae;g__Acinetobacter;s__	taxonomic classification defined by topology and ANI	topological placement and ANI have congruent species assignments	GCF_001678755.1, s__Acinetobacter gandensis, 95.0, 85.36, 0.75; GCF_002135295.1, s__Acinetobacter sp002135295, 95.0, 84.88, 0.71; GCF_003024525.2, s__Acinetobacter cumulans, 95.0, 82.69, 0.57; GCF_003611465.1, s__Acinetobacter sp003611465, 95.0, 81.89, 0.5; GCF_003611515.1, s__Acinetobacter sp003611515, 95.0, 81.58, 0.54; GCF_001647675.1, s__Acinetobacter sp001647675, 95.0, 81.5, 0.51; GCF_000369…	99.4	11	N/A	N/A
GCF_013419635.1_ASM1341963v1_genomic	d__Bacteria;p__Proteobacteria;c__Gammaproteobacteria;o__Pseudomonadales;f__Moraxellaceae;g__Acinetobacter;s__Acinetobacter sp002018365	GCF_002018365.1	95	d__Bacteria;p__Proteobacteria;c__Gammaproteobacteria;o__Pseudomonadales;f__Moraxellaceae;g__Acinetobacter;s__Acinetobacter sp002018365	95.51	0.9	GCF_002018365.1	95	d__Bacteria;p__Proteobacteria;c__Gammaproteobacteria;o__Pseudomonadales;f__Moraxellaceae;g__Acinetobacter;s__Acinetobacter sp002018365	95.51	0.9	d__Bacteria;p__Proteobacteria;c__Gammaproteobacteria;o__Pseudomonadales;f__Moraxellaceae;g__Acinetobacter;s__	taxonomic classification defined by topology and ANI	topological placement and ANI have congruent species assignments	GCF_001678755.1, s__Acinetobacter gandensis, 95.0, 85.54, 0.77; GCF_002135295.1, s__Acinetobacter sp002135295, 95.0, 84.78, 0.75; GCF_003024525.2, s__Acinetobacter cumulans, 95.0, 82.31, 0.58; GCF_003611515.1, s__Acinetobacter sp003611515, 95.0, 81.73, 0.55; GCF_001647675.1, s__Acinetobacter sp001647675, 95.0, 81.42, 0.51; GCF_003611465.1, s__Acinetobacter sp003611465, 95.0, 81.37, 0.49; GCF_0021…	99.4	11	N/A	N/A
GCF_013420015.1_ASM1342001v1_genomic	d__Bacteria;p__Proteobacteria;c__Gammaproteobacteria;o__Pseudomonadales;f__Moraxellaceae;g__Acinetobacter;s__Acinetobacter sp002018365	GCF_002018365.1	95	d__Bacteria;p__Proteobacteria;c__Gammaproteobacteria;o__Pseudomonadales;f__Moraxellaceae;g__Acinetobacter;s__Acinetobacter sp002018365	95.83	0.83	GCF_002018365.1	95	d__Bacteria;p__Proteobacteria;c__Gammaproteobacteria;o__Pseudomonadales;f__Moraxellaceae;g__Acinetobacter;s__Acinetobacter sp002018365	95.83	0.83	d__Bacteria;p__Proteobacteria;c__Gammaproteobacteria;o__Pseudomonadales;f__Moraxellaceae;g__Acinetobacter;s__	taxonomic classification defined by topology and ANI	topological placement and ANI have congruent species assignments	GCF_001678755.1, s__Acinetobacter gandensis, 95.0, 85.43, 0.74; GCF_002135295.1, s__Acinetobacter sp002135295, 95.0, 84.9, 0.7; GCF_003024525.2, s__Acinetobacter cumulans, 95.0, 82.66, 0.55; GCF_003611465.1, s__Acinetobacter sp003611465, 95.0, 81.89, 0.5; GCF_003611515.1, s__Acinetobacter sp003611515, 95.0, 81.74, 0.52; GCF_000369625.1, s__Acinetobacter variabilis, 95.0, 81.73, 0.44; GCF_00164767…	99.4	11	N/A	N/A
GCF_013419025.1_ASM1341902v1_genomic	d__Bacteria;p__Proteobacteria;c__Gammaproteobacteria;o__Pseudomonadales;f__Moraxellaceae;g__Acinetobacter;s__Acinetobacter sp002018365	GCF_002018365.1	95	d__Bacteria;p__Proteobacteria;c__Gammaproteobacteria;o__Pseudomonadales;f__Moraxellaceae;g__Acinetobacter;s__Acinetobacter sp002018365	95.72	0.86	GCF_002018365.1	95	d__Bacteria;p__Proteobacteria;c__Gammaproteobacteria;o__Pseudomonadales;f__Moraxellaceae;g__Acinetobacter;s__Acinetobacter sp002018365	95.72	0.86	d__Bacteria;p__Proteobacteria;c__Gammaproteobacteria;o__Pseudomonadales;f__Moraxellaceae;g__Acinetobacter;s__	taxonomic classification defined by topology and ANI	topological placement and ANI have congruent species assignments	GCF_001678755.1, s__Acinetobacter gandensis, 95.0, 85.25, 0.78; GCF_002135295.1, s__Acinetobacter sp002135295, 95.0, 84.87, 0.72; GCF_002165305.2, s__Acinetobacter sp002165305, 95.0, 82.87, 0.52; GCF_000761495.1, s__Acinetobacter idrijaensis, 96.09, 82.8, 0.49; GCF_001704615.2, s__Acinetobacter defluvii, 95.0, 82.75, 0.45; GCF_003024525.2, s__Acinetobacter cumulans, 95.0, 82.54, 0.56; GCF_0030245…	99.4	11	N/A	N/A
GCF_013420775.1_ASM1342077v1_genomic	d__Bacteria;p__Proteobacteria;c__Gammaproteobacteria;o__Pseudomonadales;f__Moraxellaceae;g__Acinetobacter;s__Acinetobacter sp002018365	GCF_002018365.1	95	d__Bacteria;p__Proteobacteria;c__Gammaproteobacteria;o__Pseudomonadales;f__Moraxellaceae;g__Acinetobacter;s__Acinetobacter sp002018365	95.73	0.86	GCF_002018365.1	95	d__Bacteria;p__Proteobacteria;c__Gammaproteobacteria;o__Pseudomonadales;f__Moraxellaceae;g__Acinetobacter;s__Acinetobacter sp002018365	95.73	0.86	d__Bacteria;p__Proteobacteria;c__Gammaproteobacteria;o__Pseudomonadales;f__Moraxellaceae;g__Acinetobacter;s__	taxonomic classification defined by topology and ANI	topological placement and ANI have congruent species assignments	GCF_001678755.1, s__Acinetobacter gandensis, 95.0, 85.28, 0.77; GCF_002135295.1, s__Acinetobacter sp002135295, 95.0, 84.87, 0.71; GCF_002165305.2, s__Acinetobacter sp002165305, 95.0, 82.87, 0.52; GCF_000761495.1, s__Acinetobacter idrijaensis, 96.09, 82.82, 0.49; GCF_001704615.2, s__Acinetobacter defluvii, 95.0, 82.65, 0.47; GCF_003024525.2, s__Acinetobacter cumulans, 95.0, 82.58, 0.55; GCF_003024…	99.4	11	N/A	N/A
GCF_013419795.1_ASM1341979v1_genomic	d__Bacteria;p__Proteobacteria;c__Gammaproteobacteria;o__Pseudomonadales;f__Moraxellaceae;g__Acinetobacter;s__Acinetobacter sp002018365	GCF_002018365.1	95	d__Bacteria;p__Proteobacteria;c__Gammaproteobacteria;o__Pseudomonadales;f__Moraxellaceae;g__Acinetobacter;s__Acinetobacter sp002018365	95.75	0.87	GCF_002018365.1	95	d__Bacteria;p__Proteobacteria;c__Gammaproteobacteria;o__Pseudomonadales;f__Moraxellaceae;g__Acinetobacter;s__Acinetobacter sp002018365	95.75	0.87	d__Bacteria;p__Proteobacteria;c__Gammaproteobacteria;o__Pseudomonadales;f__Moraxellaceae;g__Acinetobacter;s__	taxonomic classification defined by topology and ANI	topological placement and ANI have congruent species assignments	GCF_001678755.1, s__Acinetobacter gandensis, 95.0, 85.41, 0.75; GCF_002135295.1, s__Acinetobacter sp002135295, 95.0, 84.92, 0.71; GCF_003024525.2, s__Acinetobacter cumulans, 95.0, 82.78, 0.57; GCF_003611465.1, s__Acinetobacter sp003611465, 95.0, 81.98, 0.5; GCF_003611515.1, s__Acinetobacter sp003611515, 95.0, 81.56, 0.56; GCF_000369625.1, s__Acinetobacter variabilis, 95.0, 81.49, 0.47; GCF_001647…	99.4	11	N/A	N/A
GCF_013418345.1_ASM1341834v1_genomic	d__Bacteria;p__Proteobacteria;c__Gammaproteobacteria;o__Pseudomonadales;f__Moraxellaceae;g__Acinetobacter;s__Acinetobacter sp002018365	GCF_002018365.1	95	d__Bacteria;p__Proteobacteria;c__Gammaproteobacteria;o__Pseudomonadales;f__Moraxellaceae;g__Acinetobacter;s__Acinetobacter sp002018365	95.73	0.87	GCF_002018365.1	95	d__Bacteria;p__Proteobacteria;c__Gammaproteobacteria;o__Pseudomonadales;f__Moraxellaceae;g__Acinetobacter;s__Acinetobacter sp002018365	95.73	0.87	d__Bacteria;p__Proteobacteria;c__Gammaproteobacteria;o__Pseudomonadales;f__Moraxellaceae;g__Acinetobacter;s__	taxonomic classification defined by topology and ANI	topological placement and ANI have congruent species assignments	GCF_001678755.1, s__Acinetobacter gandensis, 95.0, 85.39, 0.74; GCF_002135295.1, s__Acinetobacter sp002135295, 95.0, 84.92, 0.73; GCF_003024525.2, s__Acinetobacter cumulans, 95.0, 82.56, 0.58; GCF_003611465.1, s__Acinetobacter sp003611465, 95.0, 81.72, 0.49; GCF_003611515.1, s__Acinetobacter sp003611515, 95.0, 81.7, 0.56; GCF_001647675.1, s__Acinetobacter sp001647675, 95.0, 81.47, 0.51; GCF_00213…	99.4	11	N/A	N/A
GCF_013417925.1_ASM1341792v1_genomic	d__Bacteria;p__Proteobacteria;c__Gammaproteobacteria;o__Pseudomonadales;f__Moraxellaceae;g__Acinetobacter;s__Acinetobacter sp002018365	GCF_002018365.1	95	d__Bacteria;p__Proteobacteria;c__Gammaproteobacteria;o__Pseudomonadales;f__Moraxellaceae;g__Acinetobacter;s__Acinetobacter sp002018365	95.76	0.84	GCF_002018365.1	95	d__Bacteria;p__Proteobacteria;c__Gammaproteobacteria;o__Pseudomonadales;f__Moraxellaceae;g__Acinetobacter;s__Acinetobacter sp002018365	95.76	0.84	d__Bacteria;p__Proteobacteria;c__Gammaproteobacteria;o__Pseudomonadales;f__Moraxellaceae;g__Acinetobacter;s__	taxonomic classification defined by topology and ANI	topological placement and ANI have congruent species assignments	GCF_001678755.1, s__Acinetobacter gandensis, 95.0, 85.22, 0.76; GCF_002135295.1, s__Acinetobacter sp002135295, 95.0, 84.87, 0.71; GCF_003024525.2, s__Acinetobacter cumulans, 95.0, 82.74, 0.55; GCF_003611465.1, s__Acinetobacter sp003611465, 95.0, 81.88, 0.49; GCF_000369625.1, s__Acinetobacter variabilis, 95.0, 81.7, 0.45; GCF_001647675.1, s__Acinetobacter sp001647675, 95.0, 81.6, 0.5; GCF_00361151…	99.4	11	N/A	N/A
GCF_013419225.1_ASM1341922v1_genomic	d__Bacteria;p__Proteobacteria;c__Gammaproteobacteria;o__Pseudomonadales;f__Moraxellaceae;g__Acinetobacter;s__Acinetobacter sp002018365	GCF_002018365.1	95	d__Bacteria;p__Proteobacteria;c__Gammaproteobacteria;o__Pseudomonadales;f__Moraxellaceae;g__Acinetobacter;s__Acinetobacter sp002018365	95.95	0.86	GCF_002018365.1	95	d__Bacteria;p__Proteobacteria;c__Gammaproteobacteria;o__Pseudomonadales;f__Moraxellaceae;g__Acinetobacter;s__Acinetobacter sp002018365	95.95	0.86	d__Bacteria;p__Proteobacteria;c__Gammaproteobacteria;o__Pseudomonadales;f__Moraxellaceae;g__Acinetobacter;s__	taxonomic classification defined by topology and ANI	topological placement and ANI have congruent species assignments	GCF_001678755.1, s__Acinetobacter gandensis, 95.0, 85.16, 0.73; GCF_002135295.1, s__Acinetobacter sp002135295, 95.0, 84.87, 0.73; GCF_003024525.2, s__Acinetobacter cumulans, 95.0, 82.83, 0.58; GCF_003611465.1, s__Acinetobacter sp003611465, 95.0, 81.89, 0.5; GCF_001647675.1, s__Acinetobacter sp001647675, 95.0, 81.68, 0.49; GCF_003611515.1, s__Acinetobacter sp003611515, 95.0, 81.56, 0.54; GCF_00036…	99.4	11	N/A	N/A
GCF_013418435.1_ASM1341843v1_genomic	d__Bacteria;p__Proteobacteria;c__Gammaproteobacteria;o__Pseudomonadales;f__Moraxellaceae;g__Acinetobacter;s__Acinetobacter sp002018365	GCF_002018365.1	95	d__Bacteria;p__Proteobacteria;c__Gammaproteobacteria;o__Pseudomonadales;f__Moraxellaceae;g__Acinetobacter;s__Acinetobacter sp002018365	95.78	0.89	GCF_002018365.1	95	d__Bacteria;p__Proteobacteria;c__Gammaproteobacteria;o__Pseudomonadales;f__Moraxellaceae;g__Acinetobacter;s__Acinetobacter sp002018365	95.78	0.89	d__Bacteria;p__Proteobacteria;c__Gammaproteobacteria;o__Pseudomonadales;f__Moraxellaceae;g__Acinetobacter;s__	taxonomic classification defined by topology and ANI	topological placement and ANI have congruent species assignments	GCF_001678755.1, s__Acinetobacter gandensis, 95.0, 85.36, 0.75; GCF_002135295.1, s__Acinetobacter sp002135295, 95.0, 84.69, 0.75; GCF_003024525.2, s__Acinetobacter cumulans, 95.0, 82.71, 0.62; GCF_003611515.1, s__Acinetobacter sp003611515, 95.0, 81.65, 0.58; GCF_001647675.1, s__Acinetobacter sp001647675, 95.0, 81.62, 0.49; GCF_003611465.1, s__Acinetobacter sp003611465, 95.0, 81.44, 0.5; GCF_00036…	99.4	11	N/A	N/A
GCF_013418265.1_ASM1341826v1_genomic	d__Bacteria;p__Proteobacteria;c__Gammaproteobacteria;o__Pseudomonadales;f__Moraxellaceae;g__Acinetobacter;s__Acinetobacter sp002018365	GCF_002018365.1	95	d__Bacteria;p__Proteobacteria;c__Gammaproteobacteria;o__Pseudomonadales;f__Moraxellaceae;g__Acinetobacter;s__Acinetobacter sp002018365	95.88	0.83	GCF_002018365.1	95	d__Bacteria;p__Proteobacteria;c__Gammaproteobacteria;o__Pseudomonadales;f__Moraxellaceae;g__Acinetobacter;s__Acinetobacter sp002018365	95.88	0.83	d__Bacteria;p__Proteobacteria;c__Gammaproteobacteria;o__Pseudomonadales;f__Moraxellaceae;g__Acinetobacter;s__	taxonomic classification defined by topology and ANI	topological placement and ANI have congruent species assignments	GCF_001678755.1, s__Acinetobacter gandensis, 95.0, 85.27, 0.75; GCF_002135295.1, s__Acinetobacter sp002135295, 95.0, 84.81, 0.71; GCF_003024525.2, s__Acinetobacter cumulans, 95.0, 82.7, 0.56; GCF_003611465.1, s__Acinetobacter sp003611465, 95.0, 81.85, 0.5; GCF_003611515.1, s__Acinetobacter sp003611515, 95.0, 81.6, 0.51; GCF_001647675.1, s__Acinetobacter sp001647675, 95.0, 81.52, 0.51; GCF_0021653…	98.57	11	N/A	N/A
GCF_013418285.1_ASM1341828v1_genomic	d__Bacteria;p__Proteobacteria;c__Gammaproteobacteria;o__Pseudomonadales;f__Moraxellaceae;g__Acinetobacter;s__Acinetobacter sp002018365	GCF_002018365.1	95	d__Bacteria;p__Proteobacteria;c__Gammaproteobacteria;o__Pseudomonadales;f__Moraxellaceae;g__Acinetobacter;s__Acinetobacter sp002018365	95.93	0.83	GCF_002018365.1	95	d__Bacteria;p__Proteobacteria;c__Gammaproteobacteria;o__Pseudomonadales;f__Moraxellaceae;g__Acinetobacter;s__Acinetobacter sp002018365	95.93	0.83	d__Bacteria;p__Proteobacteria;c__Gammaproteobacteria;o__Pseudomonadales;f__Moraxellaceae;g__Acinetobacter;s__	taxonomic classification defined by topology and ANI	topological placement and ANI have congruent species assignments	GCF_001678755.1, s__Acinetobacter gandensis, 95.0, 85.31, 0.75; GCF_002135295.1, s__Acinetobacter sp002135295, 95.0, 84.85, 0.72; GCF_003024525.2, s__Acinetobacter cumulans, 95.0, 82.82, 0.55; GCF_003611465.1, s__Acinetobacter sp003611465, 95.0, 81.86, 0.49; GCF_003611515.1, s__Acinetobacter sp003611515, 95.0, 81.58, 0.52; GCF_001647675.1, s__Acinetobacter sp001647675, 95.0, 81.53, 0.51; GCF_0003…	98.57	11	N/A	N/A
GCF_013420085.1_ASM1342008v1_genomic	d__Bacteria;p__Proteobacteria;c__Gammaproteobacteria;o__Pseudomonadales;f__Moraxellaceae;g__Acinetobacter;s__Acinetobacter sp002018365	GCF_002018365.1	95	d__Bacteria;p__Proteobacteria;c__Gammaproteobacteria;o__Pseudomonadales;f__Moraxellaceae;g__Acinetobacter;s__Acinetobacter sp002018365	95.83	0.85	GCF_002018365.1	95	d__Bacteria;p__Proteobacteria;c__Gammaproteobacteria;o__Pseudomonadales;f__Moraxellaceae;g__Acinetobacter;s__Acinetobacter sp002018365	95.83	0.85	d__Bacteria;p__Proteobacteria;c__Gammaproteobacteria;o__Pseudomonadales;f__Moraxellaceae;g__Acinetobacter;s__	taxonomic classification defined by topology and ANI	topological placement and ANI have congruent species assignments	GCF_001678755.1, s__Acinetobacter gandensis, 95.0, 85.34, 0.73; GCF_002135295.1, s__Acinetobacter sp002135295, 95.0, 84.83, 0.72; GCF_003024525.2, s__Acinetobacter cumulans, 95.0, 82.47, 0.59; GCF_003611515.1, s__Acinetobacter sp003611515, 95.0, 81.66, 0.54; GCF_003611465.1, s__Acinetobacter sp003611465, 95.0, 81.63, 0.5; GCF_000369625.1, s__Acinetobacter variabilis, 95.0, 81.59, 0.45; GCF_001647…	99.4	11	N/A	N/A
GCF_013419535.1_ASM1341953v1_genomic	d__Bacteria;p__Proteobacteria;c__Gammaproteobacteria;o__Pseudomonadales;f__Moraxellaceae;g__Acinetobacter;s__Acinetobacter sp002018365	GCF_002018365.1	95	d__Bacteria;p__Proteobacteria;c__Gammaproteobacteria;o__Pseudomonadales;f__Moraxellaceae;g__Acinetobacter;s__Acinetobacter sp002018365	95.71	0.84	GCF_002018365.1	95	d__Bacteria;p__Proteobacteria;c__Gammaproteobacteria;o__Pseudomonadales;f__Moraxellaceae;g__Acinetobacter;s__Acinetobacter sp002018365	95.71	0.84	d__Bacteria;p__Proteobacteria;c__Gammaproteobacteria;o__Pseudomonadales;f__Moraxellaceae;g__Acinetobacter;s__	taxonomic classification defined by topology and ANI	topological placement and ANI have congruent species assignments	GCF_001678755.1, s__Acinetobacter gandensis, 95.0, 85.5, 0.73; GCF_002135295.1, s__Acinetobacter sp002135295, 95.0, 84.75, 0.71; GCF_003024525.2, s__Acinetobacter cumulans, 95.0, 82.49, 0.56; GCF_003611465.1, s__Acinetobacter sp003611465, 95.0, 81.85, 0.5; GCF_001647675.1, s__Acinetobacter sp001647675, 95.0, 81.65, 0.49; GCF_003611515.1, s__Acinetobacter sp003611515, 95.0, 81.61, 0.55; GCF_001758…	99.38	11	N/A	N/A
GCF_013419875.1_ASM1341987v1_genomic	d__Bacteria;p__Proteobacteria;c__Gammaproteobacteria;o__Pseudomonadales;f__Moraxellaceae;g__Acinetobacter;s__Acinetobacter sp002018365	GCF_002018365.1	95	d__Bacteria;p__Proteobacteria;c__Gammaproteobacteria;o__Pseudomonadales;f__Moraxellaceae;g__Acinetobacter;s__Acinetobacter sp002018365	95.7	0.84	GCF_002018365.1	95	d__Bacteria;p__Proteobacteria;c__Gammaproteobacteria;o__Pseudomonadales;f__Moraxellaceae;g__Acinetobacter;s__Acinetobacter sp002018365	95.7	0.84	d__Bacteria;p__Proteobacteria;c__Gammaproteobacteria;o__Pseudomonadales;f__Moraxellaceae;g__Acinetobacter;s__	taxonomic classification defined by topology and ANI	topological placement and ANI have congruent species assignments	GCF_001678755.1, s__Acinetobacter gandensis, 95.0, 85.35, 0.75; GCF_002135295.1, s__Acinetobacter sp002135295, 95.0, 84.83, 0.71; GCF_003024525.2, s__Acinetobacter cumulans, 95.0, 82.82, 0.56; GCF_003611465.1, s__Acinetobacter sp003611465, 95.0, 81.92, 0.5; GCF_000369625.1, s__Acinetobacter variabilis, 95.0, 81.73, 0.46; GCF_003611515.1, s__Acinetobacter sp003611515, 95.0, 81.71, 0.55; GCF_900322…	99.4	11	N/A	N/A
GCF_013418685.1_ASM1341868v1_genomic	d__Bacteria;p__Proteobacteria;c__Gammaproteobacteria;o__Pseudomonadales;f__Moraxellaceae;g__Acinetobacter;s__Acinetobacter sp002018365	GCF_002018365.1	95	d__Bacteria;p__Proteobacteria;c__Gammaproteobacteria;o__Pseudomonadales;f__Moraxellaceae;g__Acinetobacter;s__Acinetobacter sp002018365	95.81	0.87	GCF_002018365.1	95	d__Bacteria;p__Proteobacteria;c__Gammaproteobacteria;o__Pseudomonadales;f__Moraxellaceae;g__Acinetobacter;s__Acinetobacter sp002018365	95.81	0.87	d__Bacteria;p__Proteobacteria;c__Gammaproteobacteria;o__Pseudomonadales;f__Moraxellaceae;g__Acinetobacter;s__	taxonomic classification defined by topology and ANI	topological placement and ANI have congruent species assignments	GCF_001678755.1, s__Acinetobacter gandensis, 95.0, 85.4, 0.76; GCF_002135295.1, s__Acinetobacter sp002135295, 95.0, 84.68, 0.75; GCF_003024525.2, s__Acinetobacter cumulans, 95.0, 82.54, 0.59; GCF_003611515.1, s__Acinetobacter sp003611515, 95.0, 81.67, 0.55; GCF_001647675.1, s__Acinetobacter sp001647675, 95.0, 81.5, 0.51; GCF_003611465.1, s__Acinetobacter sp003611465, 95.0, 81.42, 0.51; GCF_000368…	99.38	11	N/A	N/A
GCF_013420465.1_ASM1342046v1_genomic	d__Bacteria;p__Proteobacteria;c__Gammaproteobacteria;o__Pseudomonadales;f__Moraxellaceae;g__Acinetobacter;s__Acinetobacter sp002018365	GCF_002018365.1	95	d__Bacteria;p__Proteobacteria;c__Gammaproteobacteria;o__Pseudomonadales;f__Moraxellaceae;g__Acinetobacter;s__Acinetobacter sp002018365	95.74	0.89	GCF_002018365.1	95	d__Bacteria;p__Proteobacteria;c__Gammaproteobacteria;o__Pseudomonadales;f__Moraxellaceae;g__Acinetobacter;s__Acinetobacter sp002018365	95.74	0.89	d__Bacteria;p__Proteobacteria;c__Gammaproteobacteria;o__Pseudomonadales;f__Moraxellaceae;g__Acinetobacter;s__	taxonomic classification defined by topology and ANI	topological placement and ANI have congruent species assignments	GCF_001678755.1, s__Acinetobacter gandensis, 95.0, 85.3, 0.77; GCF_002135295.1, s__Acinetobacter sp002135295, 95.0, 84.73, 0.74; GCF_003024525.2, s__Acinetobacter cumulans, 95.0, 82.64, 0.6; GCF_003611515.1, s__Acinetobacter sp003611515, 95.0, 81.74, 0.55; GCF_003611465.1, s__Acinetobacter sp003611465, 95.0, 81.67, 0.51; GCF_001647675.1, s__Acinetobacter sp001647675, 95.0, 81.56, 0.5; GCF_0021353…	99.4	11	N/A	N/A
GCF_013416955.1_ASM1341695v1_genomic	d__Bacteria;p__Proteobacteria;c__Gammaproteobacteria;o__Pseudomonadales;f__Moraxellaceae;g__Acinetobacter;s__Acinetobacter sp002018365	GCF_002018365.1	95	d__Bacteria;p__Proteobacteria;c__Gammaproteobacteria;o__Pseudomonadales;f__Moraxellaceae;g__Acinetobacter;s__Acinetobacter sp002018365	95.72	0.84	GCF_002018365.1	95	d__Bacteria;p__Proteobacteria;c__Gammaproteobacteria;o__Pseudomonadales;f__Moraxellaceae;g__Acinetobacter;s__Acinetobacter sp002018365	95.72	0.84	d__Bacteria;p__Proteobacteria;c__Gammaproteobacteria;o__Pseudomonadales;f__Moraxellaceae;g__Acinetobacter;s__	taxonomic classification defined by topology and ANI	topological placement and ANI have congruent species assignments	GCF_001678755.1, s__Acinetobacter gandensis, 95.0, 85.46, 0.74; GCF_002135295.1, s__Acinetobacter sp002135295, 95.0, 84.77, 0.71; GCF_003024525.2, s__Acinetobacter cumulans, 95.0, 82.55, 0.56; GCF_003611465.1, s__Acinetobacter sp003611465, 95.0, 81.75, 0.49; GCF_001647675.1, s__Acinetobacter sp001647675, 95.0, 81.66, 0.48; GCF_003611515.1, s__Acinetobacter sp003611515, 95.0, 81.62, 0.53; GCF_0003…	99.4	11	N/A	N/A
GCF_013419995.1_ASM1341999v1_genomic	d__Bacteria;p__Proteobacteria;c__Gammaproteobacteria;o__Pseudomonadales;f__Moraxellaceae;g__Acinetobacter;s__Acinetobacter sp002018365	GCF_002018365.1	95	d__Bacteria;p__Proteobacteria;c__Gammaproteobacteria;o__Pseudomonadales;f__Moraxellaceae;g__Acinetobacter;s__Acinetobacter sp002018365	95.73	0.83	GCF_002018365.1	95	d__Bacteria;p__Proteobacteria;c__Gammaproteobacteria;o__Pseudomonadales;f__Moraxellaceae;g__Acinetobacter;s__Acinetobacter sp002018365	95.73	0.83	d__Bacteria;p__Proteobacteria;c__Gammaproteobacteria;o__Pseudomonadales;f__Moraxellaceae;g__Acinetobacter;s__	taxonomic classification defined by topology and ANI	topological placement and ANI have congruent species assignments	GCF_001678755.1, s__Acinetobacter gandensis, 95.0, 85.38, 0.75; GCF_002135295.1, s__Acinetobacter sp002135295, 95.0, 84.76, 0.7; GCF_003024525.2, s__Acinetobacter cumulans, 95.0, 82.72, 0.55; GCF_003611465.1, s__Acinetobacter sp003611465, 95.0, 81.91, 0.51; GCF_003611515.1, s__Acinetobacter sp003611515, 95.0, 81.67, 0.53; GCF_001647675.1, s__Acinetobacter sp001647675, 95.0, 81.67, 0.48; GCF_00036…	99.4	11	N/A	N/A
GCF_013417235.1_ASM1341723v1_genomic	d__Bacteria;p__Proteobacteria;c__Gammaproteobacteria;o__Pseudomonadales;f__Moraxellaceae;g__Acinetobacter;s__Acinetobacter sp002018365	GCF_002018365.1	95	d__Bacteria;p__Proteobacteria;c__Gammaproteobacteria;o__Pseudomonadales;f__Moraxellaceae;g__Acinetobacter;s__Acinetobacter sp002018365	95.7	0.83	GCF_002018365.1	95	d__Bacteria;p__Proteobacteria;c__Gammaproteobacteria;o__Pseudomonadales;f__Moraxellaceae;g__Acinetobacter;s__Acinetobacter sp002018365	95.7	0.83	d__Bacteria;p__Proteobacteria;c__Gammaproteobacteria;o__Pseudomonadales;f__Moraxellaceae;g__Acinetobacter;s__	taxonomic classification defined by topology and ANI	topological placement and ANI have congruent species assignments	GCF_001678755.1, s__Acinetobacter gandensis, 95.0, 85.47, 0.74; GCF_002135295.1, s__Acinetobacter sp002135295, 95.0, 84.82, 0.71; GCF_003024525.2, s__Acinetobacter cumulans, 95.0, 82.66, 0.56; GCF_003611465.1, s__Acinetobacter sp003611465, 95.0, 81.95, 0.51; GCF_003611515.1, s__Acinetobacter sp003611515, 95.0, 81.8, 0.54; GCF_001647675.1, s__Acinetobacter sp001647675, 95.0, 81.59, 0.5; GCF_000369…	99.38	11	N/A	N/A
GCF_013419685.1_ASM1341968v1_genomic	d__Bacteria;p__Proteobacteria;c__Gammaproteobacteria;o__Pseudomonadales;f__Moraxellaceae;g__Acinetobacter;s__Acinetobacter sp002018365	GCF_002018365.1	95	d__Bacteria;p__Proteobacteria;c__Gammaproteobacteria;o__Pseudomonadales;f__Moraxellaceae;g__Acinetobacter;s__Acinetobacter sp002018365	95.66	0.85	GCF_002018365.1	95	d__Bacteria;p__Proteobacteria;c__Gammaproteobacteria;o__Pseudomonadales;f__Moraxellaceae;g__Acinetobacter;s__Acinetobacter sp002018365	95.66	0.85	d__Bacteria;p__Proteobacteria;c__Gammaproteobacteria;o__Pseudomonadales;f__Moraxellaceae;g__Acinetobacter;s__	taxonomic classification defined by topology and ANI	topological placement and ANI have congruent species assignments	GCF_001678755.1, s__Acinetobacter gandensis, 95.0, 85.68, 0.72; GCF_002135295.1, s__Acinetobacter sp002135295, 95.0, 84.85, 0.74; GCF_003024525.2, s__Acinetobacter cumulans, 95.0, 82.63, 0.59; GCF_003611465.1, s__Acinetobacter sp003611465, 95.0, 81.85, 0.5; GCF_003611515.1, s__Acinetobacter sp003611515, 95.0, 81.72, 0.55; GCF_001647675.1, s__Acinetobacter sp001647675, 95.0, 81.72, 0.49; GCF_00036…	99.38	11	N/A	N/A
GCF_013417075.1_ASM1341707v1_genomic	d__Bacteria;p__Proteobacteria;c__Gammaproteobacteria;o__Pseudomonadales;f__Moraxellaceae;g__Acinetobacter;s__Acinetobacter sp002018365	GCF_002018365.1	95	d__Bacteria;p__Proteobacteria;c__Gammaproteobacteria;o__Pseudomonadales;f__Moraxellaceae;g__Acinetobacter;s__Acinetobacter sp002018365	95.76	0.84	GCF_002018365.1	95	d__Bacteria;p__Proteobacteria;c__Gammaproteobacteria;o__Pseudomonadales;f__Moraxellaceae;g__Acinetobacter;s__Acinetobacter sp002018365	95.76	0.84	d__Bacteria;p__Proteobacteria;c__Gammaproteobacteria;o__Pseudomonadales;f__Moraxellaceae;g__Acinetobacter;s__	taxonomic classification defined by topology and ANI	topological placement and ANI have congruent species assignments	GCF_001678755.1, s__Acinetobacter gandensis, 95.0, 85.48, 0.75; GCF_002135295.1, s__Acinetobacter sp002135295, 95.0, 84.77, 0.72; GCF_003024525.2, s__Acinetobacter cumulans, 95.0, 82.45, 0.56; GCF_000369625.1, s__Acinetobacter variabilis, 95.0, 82.05, 0.44; GCF_003611515.1, s__Acinetobacter sp003611515, 95.0, 81.67, 0.54; GCF_001647675.1, s__Acinetobacter sp001647675, 95.0, 81.58, 0.5; GCF_003611…	99.4	11	N/A	N/A
GCF_013420075.1_ASM1342007v1_genomic	d__Bacteria;p__Proteobacteria;c__Gammaproteobacteria;o__Pseudomonadales;f__Moraxellaceae;g__Acinetobacter;s__Acinetobacter sp002018365	GCF_002018365.1	95	d__Bacteria;p__Proteobacteria;c__Gammaproteobacteria;o__Pseudomonadales;f__Moraxellaceae;g__Acinetobacter;s__Acinetobacter sp002018365	95.57	0.84	GCF_002018365.1	95	d__Bacteria;p__Proteobacteria;c__Gammaproteobacteria;o__Pseudomonadales;f__Moraxellaceae;g__Acinetobacter;s__Acinetobacter sp002018365	95.57	0.84	d__Bacteria;p__Proteobacteria;c__Gammaproteobacteria;o__Pseudomonadales;f__Moraxellaceae;g__Acinetobacter;s__	taxonomic classification defined by topology and ANI	topological placement and ANI have congruent species assignments	GCF_001678755.1, s__Acinetobacter gandensis, 95.0, 85.51, 0.74; GCF_002135295.1, s__Acinetobacter sp002135295, 95.0, 84.8, 0.71; GCF_003024525.2, s__Acinetobacter cumulans, 95.0, 82.41, 0.56; GCF_003611465.1, s__Acinetobacter sp003611465, 95.0, 82.08, 0.51; GCF_003611515.1, s__Acinetobacter sp003611515, 95.0, 81.63, 0.53; GCF_001647675.1, s__Acinetobacter sp001647675, 95.0, 81.57, 0.5; GCF_000369…	99.38	11	N/A	N/A
GCF_013418335.1_ASM1341833v1_genomic	d__Bacteria;p__Proteobacteria;c__Gammaproteobacteria;o__Pseudomonadales;f__Moraxellaceae;g__Acinetobacter;s__Acinetobacter sp002018365	GCF_002018365.1	95	d__Bacteria;p__Proteobacteria;c__Gammaproteobacteria;o__Pseudomonadales;f__Moraxellaceae;g__Acinetobacter;s__Acinetobacter sp002018365	95.48	0.91	GCF_002018365.1	95	d__Bacteria;p__Proteobacteria;c__Gammaproteobacteria;o__Pseudomonadales;f__Moraxellaceae;g__Acinetobacter;s__Acinetobacter sp002018365	95.48	0.91	d__Bacteria;p__Proteobacteria;c__Gammaproteobacteria;o__Pseudomonadales;f__Moraxellaceae;g__Acinetobacter;s__	taxonomic classification defined by topology and ANI	topological placement and ANI have congruent species assignments	GCF_001678755.1, s__Acinetobacter gandensis, 95.0, 85.39, 0.76; GCF_002135295.1, s__Acinetobacter sp002135295, 95.0, 84.73, 0.74; GCF_003024525.2, s__Acinetobacter cumulans, 95.0, 82.29, 0.57; GCF_003611465.1, s__Acinetobacter sp003611465, 95.0, 81.4, 0.48; GCF_003611515.1, s__Acinetobacter sp003611515, 95.0, 81.35, 0.54; GCF_001647675.1, s__Acinetobacter sp001647675, 95.0, 81.33, 0.5; GCF_002135…	99.4	11	N/A	N/A
GCF_013417265.1_ASM1341726v1_genomic	d__Bacteria;p__Proteobacteria;c__Gammaproteobacteria;o__Pseudomonadales;f__Moraxellaceae;g__Acinetobacter;s__Acinetobacter sp002018365	GCF_002018365.1	95	d__Bacteria;p__Proteobacteria;c__Gammaproteobacteria;o__Pseudomonadales;f__Moraxellaceae;g__Acinetobacter;s__Acinetobacter sp002018365	95.77	0.87	GCF_002018365.1	95	d__Bacteria;p__Proteobacteria;c__Gammaproteobacteria;o__Pseudomonadales;f__Moraxellaceae;g__Acinetobacter;s__Acinetobacter sp002018365	95.77	0.87	d__Bacteria;p__Proteobacteria;c__Gammaproteobacteria;o__Pseudomonadales;f__Moraxellaceae;g__Acinetobacter;s__	taxonomic classification defined by topology and ANI	topological placement and ANI have congruent species assignments	GCF_001678755.1, s__Acinetobacter gandensis, 95.0, 85.47, 0.74; GCF_002135295.1, s__Acinetobacter sp002135295, 95.0, 84.72, 0.75; GCF_003024525.2, s__Acinetobacter cumulans, 95.0, 82.56, 0.59; GCF_003611515.1, s__Acinetobacter sp003611515, 95.0, 81.62, 0.56; GCF_001647675.1, s__Acinetobacter sp001647675, 95.0, 81.57, 0.51; GCF_000369625.1, s__Acinetobacter variabilis, 95.0, 81.49, 0.45; GCF_00361…	99.38	11	N/A	N/A
GCF_013417045.1_ASM1341704v1_genomic	d__Bacteria;p__Proteobacteria;c__Gammaproteobacteria;o__Pseudomonadales;f__Moraxellaceae;g__Acinetobacter;s__Acinetobacter sp002018365	GCF_002018365.1	95	d__Bacteria;p__Proteobacteria;c__Gammaproteobacteria;o__Pseudomonadales;f__Moraxellaceae;g__Acinetobacter;s__Acinetobacter sp002018365	95.68	0.84	GCF_002018365.1	95	d__Bacteria;p__Proteobacteria;c__Gammaproteobacteria;o__Pseudomonadales;f__Moraxellaceae;g__Acinetobacter;s__Acinetobacter sp002018365	95.68	0.84	d__Bacteria;p__Proteobacteria;c__Gammaproteobacteria;o__Pseudomonadales;f__Moraxellaceae;g__Acinetobacter;s__	taxonomic classification defined by topology and ANI	topological placement and ANI have congruent species assignments	GCF_001678755.1, s__Acinetobacter gandensis, 95.0, 85.41, 0.73; GCF_002135295.1, s__Acinetobacter sp002135295, 95.0, 84.73, 0.72; GCF_003024525.2, s__Acinetobacter cumulans, 95.0, 82.41, 0.58; GCF_003611465.1, s__Acinetobacter sp003611465, 95.0, 81.97, 0.5; GCF_003611515.1, s__Acinetobacter sp003611515, 95.0, 81.7, 0.55; GCF_001647675.1, s__Acinetobacter sp001647675, 95.0, 81.58, 0.49; GCF_000369…	99.38	11	N/A	N/A
GCF_013420095.1_ASM1342009v1_genomic	d__Bacteria;p__Proteobacteria;c__Gammaproteobacteria;o__Pseudomonadales;f__Moraxellaceae;g__Acinetobacter;s__Acinetobacter sp002018365	GCF_002018365.1	95	d__Bacteria;p__Proteobacteria;c__Gammaproteobacteria;o__Pseudomonadales;f__Moraxellaceae;g__Acinetobacter;s__Acinetobacter sp002018365	95.48	0.88	GCF_002018365.1	95	d__Bacteria;p__Proteobacteria;c__Gammaproteobacteria;o__Pseudomonadales;f__Moraxellaceae;g__Acinetobacter;s__Acinetobacter sp002018365	95.48	0.88	d__Bacteria;p__Proteobacteria;c__Gammaproteobacteria;o__Pseudomonadales;f__Moraxellaceae;g__Acinetobacter;s__	taxonomic classification defined by topology and ANI	topological placement and ANI have congruent species assignments	GCF_001678755.1, s__Acinetobacter gandensis, 95.0, 85.68, 0.77; GCF_002135295.1, s__Acinetobacter sp002135295, 95.0, 84.83, 0.73; GCF_003024525.2, s__Acinetobacter cumulans, 95.0, 82.32, 0.56; GCF_003611515.1, s__Acinetobacter sp003611515, 95.0, 81.65, 0.55; GCF_001647675.1, s__Acinetobacter sp001647675, 95.0, 81.63, 0.49; GCF_003611465.1, s__Acinetobacter sp003611465, 95.0, 81.46, 0.49; GCF_0021…	99.4	11	N/A	N/A
GCF_013419715.1_ASM1341971v1_genomic	d__Bacteria;p__Proteobacteria;c__Gammaproteobacteria;o__Pseudomonadales;f__Moraxellaceae;g__Acinetobacter;s__Acinetobacter sp002018365	GCF_002018365.1	95	d__Bacteria;p__Proteobacteria;c__Gammaproteobacteria;o__Pseudomonadales;f__Moraxellaceae;g__Acinetobacter;s__Acinetobacter sp002018365	95.77	0.88	GCF_002018365.1	95	d__Bacteria;p__Proteobacteria;c__Gammaproteobacteria;o__Pseudomonadales;f__Moraxellaceae;g__Acinetobacter;s__Acinetobacter sp002018365	95.77	0.88	d__Bacteria;p__Proteobacteria;c__Gammaproteobacteria;o__Pseudomonadales;f__Moraxellaceae;g__Acinetobacter;s__	taxonomic classification defined by topology and ANI	topological placement and ANI have congruent species assignments	GCF_001678755.1, s__Acinetobacter gandensis, 95.0, 85.3, 0.76; GCF_002135295.1, s__Acinetobacter sp002135295, 95.0, 84.78, 0.75; GCF_003024525.2, s__Acinetobacter cumulans, 95.0, 82.41, 0.6; GCF_003611515.1, s__Acinetobacter sp003611515, 95.0, 81.64, 0.57; GCF_003611465.1, s__Acinetobacter sp003611465, 95.0, 81.53, 0.51; GCF_001647675.1, s__Acinetobacter sp001647675, 95.0, 81.39, 0.5; GCF_0003696…	99.4	11	N/A	N/A
GCF_013417875.1_ASM1341787v1_genomic	d__Bacteria;p__Proteobacteria;c__Gammaproteobacteria;o__Pseudomonadales;f__Moraxellaceae;g__Acinetobacter;s__Acinetobacter sp002018365	GCF_002018365.1	95	d__Bacteria;p__Proteobacteria;c__Gammaproteobacteria;o__Pseudomonadales;f__Moraxellaceae;g__Acinetobacter;s__Acinetobacter sp002018365	95.73	0.87	GCF_002018365.1	95	d__Bacteria;p__Proteobacteria;c__Gammaproteobacteria;o__Pseudomonadales;f__Moraxellaceae;g__Acinetobacter;s__Acinetobacter sp002018365	95.73	0.87	d__Bacteria;p__Proteobacteria;c__Gammaproteobacteria;o__Pseudomonadales;f__Moraxellaceae;g__Acinetobacter;s__	taxonomic classification defined by topology and ANI	topological placement and ANI have congruent species assignments	GCF_001678755.1, s__Acinetobacter gandensis, 95.0, 85.35, 0.77; GCF_002135295.1, s__Acinetobacter sp002135295, 95.0, 84.85, 0.74; GCF_003024525.2, s__Acinetobacter cumulans, 95.0, 82.56, 0.59; GCF_003611465.1, s__Acinetobacter sp003611465, 95.0, 81.83, 0.51; GCF_003611515.1, s__Acinetobacter sp003611515, 95.0, 81.73, 0.56; GCF_001647675.1, s__Acinetobacter sp001647675, 95.0, 81.56, 0.5; GCF_00213…	99.4	11	N/A	N/A
GCF_013418475.1_ASM1341847v1_genomic	d__Bacteria;p__Proteobacteria;c__Gammaproteobacteria;o__Pseudomonadales;f__Moraxellaceae;g__Acinetobacter;s__Acinetobacter sp002018365	GCF_002018365.1	95	d__Bacteria;p__Proteobacteria;c__Gammaproteobacteria;o__Pseudomonadales;f__Moraxellaceae;g__Acinetobacter;s__Acinetobacter sp002018365	95.41	0.88	GCF_002018365.1	95	d__Bacteria;p__Proteobacteria;c__Gammaproteobacteria;o__Pseudomonadales;f__Moraxellaceae;g__Acinetobacter;s__Acinetobacter sp002018365	95.41	0.88	d__Bacteria;p__Proteobacteria;c__Gammaproteobacteria;o__Pseudomonadales;f__Moraxellaceae;g__Acinetobacter;s__	taxonomic classification defined by topology and ANI	topological placement and ANI have congruent species assignments	GCF_001678755.1, s__Acinetobacter gandensis, 95.0, 85.64, 0.77; GCF_002135295.1, s__Acinetobacter sp002135295, 95.0, 84.9, 0.72; GCF_003024525.2, s__Acinetobacter cumulans, 95.0, 82.55, 0.55; GCF_003611515.1, s__Acinetobacter sp003611515, 95.0, 81.75, 0.55; GCF_003611465.1, s__Acinetobacter sp003611465, 95.0, 81.67, 0.51; GCF_001647675.1, s__Acinetobacter sp001647675, 95.0, 81.45, 0.52; GCF_00036…	99.4	11	N/A	N/A
GCF_013420135.1_ASM1342013v1_genomic	d__Bacteria;p__Proteobacteria;c__Gammaproteobacteria;o__Pseudomonadales;f__Moraxellaceae;g__Acinetobacter;s__Acinetobacter sp002018365	GCF_002018365.1	95	d__Bacteria;p__Proteobacteria;c__Gammaproteobacteria;o__Pseudomonadales;f__Moraxellaceae;g__Acinetobacter;s__Acinetobacter sp002018365	95.47	0.88	GCF_002018365.1	95	d__Bacteria;p__Proteobacteria;c__Gammaproteobacteria;o__Pseudomonadales;f__Moraxellaceae;g__Acinetobacter;s__Acinetobacter sp002018365	95.47	0.88	d__Bacteria;p__Proteobacteria;c__Gammaproteobacteria;o__Pseudomonadales;f__Moraxellaceae;g__Acinetobacter;s__	taxonomic classification defined by topology and ANI	topological placement and ANI have congruent species assignments	GCF_001678755.1, s__Acinetobacter gandensis, 95.0, 85.64, 0.77; GCF_002135295.1, s__Acinetobacter sp002135295, 95.0, 84.79, 0.73; GCF_003024525.2, s__Acinetobacter cumulans, 95.0, 82.5, 0.58; GCF_003611515.1, s__Acinetobacter sp003611515, 95.0, 81.71, 0.54; GCF_003611465.1, s__Acinetobacter sp003611465, 95.0, 81.59, 0.51; GCF_001647675.1, s__Acinetobacter sp001647675, 95.0, 81.51, 0.5; GCF_002135…	99.4	11	N/A	N/A
GCF_013417435.1_ASM1341743v1_genomic	d__Bacteria;p__Proteobacteria;c__Gammaproteobacteria;o__Pseudomonadales;f__Moraxellaceae;g__Acinetobacter;s__Acinetobacter sp002018365	GCF_002018365.1	95	d__Bacteria;p__Proteobacteria;c__Gammaproteobacteria;o__Pseudomonadales;f__Moraxellaceae;g__Acinetobacter;s__Acinetobacter sp002018365	95.47	0.87	GCF_002018365.1	95	d__Bacteria;p__Proteobacteria;c__Gammaproteobacteria;o__Pseudomonadales;f__Moraxellaceae;g__Acinetobacter;s__Acinetobacter sp002018365	95.47	0.87	d__Bacteria;p__Proteobacteria;c__Gammaproteobacteria;o__Pseudomonadales;f__Moraxellaceae;g__Acinetobacter;s__	taxonomic classification defined by topology and ANI	topological placement and ANI have congruent species assignments	GCF_001678755.1, s__Acinetobacter gandensis, 95.0, 85.69, 0.77; GCF_002135295.1, s__Acinetobacter sp002135295, 95.0, 84.76, 0.73; GCF_003024525.2, s__Acinetobacter cumulans, 95.0, 82.6, 0.55; GCF_003611515.1, s__Acinetobacter sp003611515, 95.0, 81.67, 0.52; GCF_003611465.1, s__Acinetobacter sp003611465, 95.0, 81.52, 0.49; GCF_000369625.1, s__Acinetobacter variabilis, 95.0, 81.44, 0.43; GCF_001647…	99.4	11	N/A	N/A
GCF_013419295.1_ASM1341929v1_genomic	d__Bacteria;p__Proteobacteria;c__Gammaproteobacteria;o__Pseudomonadales;f__Moraxellaceae;g__Acinetobacter;s__Acinetobacter sp002018365	GCF_002018365.1	95	d__Bacteria;p__Proteobacteria;c__Gammaproteobacteria;o__Pseudomonadales;f__Moraxellaceae;g__Acinetobacter;s__Acinetobacter sp002018365	95.46	0.86	GCF_002018365.1	95	d__Bacteria;p__Proteobacteria;c__Gammaproteobacteria;o__Pseudomonadales;f__Moraxellaceae;g__Acinetobacter;s__Acinetobacter sp002018365	95.46	0.86	d__Bacteria;p__Proteobacteria;c__Gammaproteobacteria;o__Pseudomonadales;f__Moraxellaceae;g__Acinetobacter;s__	taxonomic classification defined by topology and ANI	topological placement and ANI have congruent species assignments	GCF_001678755.1, s__Acinetobacter gandensis, 95.0, 85.45, 0.76; GCF_002135295.1, s__Acinetobacter sp002135295, 95.0, 84.84, 0.72; GCF_003024525.2, s__Acinetobacter cumulans, 95.0, 82.5, 0.55; GCF_003611515.1, s__Acinetobacter sp003611515, 95.0, 81.65, 0.52; GCF_001647675.1, s__Acinetobacter sp001647675, 95.0, 81.44, 0.52; GCF_000369625.1, s__Acinetobacter variabilis, 95.0, 81.38, 0.44; GCF_003611…	99.4	11	N/A	N/A
GCF_013419845.1_ASM1341984v1_genomic	d__Bacteria;p__Proteobacteria;c__Gammaproteobacteria;o__Pseudomonadales;f__Moraxellaceae;g__Acinetobacter;s__Acinetobacter sp002018365	GCF_002018365.1	95	d__Bacteria;p__Proteobacteria;c__Gammaproteobacteria;o__Pseudomonadales;f__Moraxellaceae;g__Acinetobacter;s__Acinetobacter sp002018365	95.66	0.89	GCF_002018365.1	95	d__Bacteria;p__Proteobacteria;c__Gammaproteobacteria;o__Pseudomonadales;f__Moraxellaceae;g__Acinetobacter;s__Acinetobacter sp002018365	95.66	0.89	d__Bacteria;p__Proteobacteria;c__Gammaproteobacteria;o__Pseudomonadales;f__Moraxellaceae;g__Acinetobacter;s__	taxonomic classification defined by topology and ANI	topological placement and ANI have congruent species assignments	GCF_001678755.1, s__Acinetobacter gandensis, 95.0, 85.57, 0.75; GCF_002135295.1, s__Acinetobacter sp002135295, 95.0, 84.87, 0.75; GCF_003024525.2, s__Acinetobacter cumulans, 95.0, 82.36, 0.59; GCF_003611515.1, s__Acinetobacter sp003611515, 95.0, 81.6, 0.55; GCF_001647675.1, s__Acinetobacter sp001647675, 95.0, 81.55, 0.49; GCF_003611465.1, s__Acinetobacter sp003611465, 95.0, 81.49, 0.49; GCF_00213…	99.4	11	N/A	N/A
GCF_013420005.1_ASM1342000v1_genomic	d__Bacteria;p__Proteobacteria;c__Gammaproteobacteria;o__Pseudomonadales;f__Moraxellaceae;g__Acinetobacter;s__Acinetobacter sp002018365	GCF_002018365.1	95	d__Bacteria;p__Proteobacteria;c__Gammaproteobacteria;o__Pseudomonadales;f__Moraxellaceae;g__Acinetobacter;s__Acinetobacter sp002018365	95.6	0.87	GCF_002018365.1	95	d__Bacteria;p__Proteobacteria;c__Gammaproteobacteria;o__Pseudomonadales;f__Moraxellaceae;g__Acinetobacter;s__Acinetobacter sp002018365	95.6	0.87	d__Bacteria;p__Proteobacteria;c__Gammaproteobacteria;o__Pseudomonadales;f__Moraxellaceae;g__Acinetobacter;s__	taxonomic classification defined by topology and ANI	topological placement and ANI have congruent species assignments	GCF_001678755.1, s__Acinetobacter gandensis, 95.0, 85.57, 0.76; GCF_002135295.1, s__Acinetobacter sp002135295, 95.0, 84.87, 0.73; GCF_003024525.2, s__Acinetobacter cumulans, 95.0, 82.37, 0.58; GCF_001647675.1, s__Acinetobacter sp001647675, 95.0, 81.57, 0.51; GCF_003611515.1, s__Acinetobacter sp003611515, 95.0, 81.52, 0.55; GCF_003611465.1, s__Acinetobacter sp003611465, 95.0, 81.4, 0.49; GCF_00175…	99.4	11	N/A	N/A
GCF_013419725.1_ASM1341972v1_genomic	d__Bacteria;p__Proteobacteria;c__Gammaproteobacteria;o__Pseudomonadales;f__Moraxellaceae;g__Acinetobacter;s__Acinetobacter sp002018365	GCF_002018365.1	95	d__Bacteria;p__Proteobacteria;c__Gammaproteobacteria;o__Pseudomonadales;f__Moraxellaceae;g__Acinetobacter;s__Acinetobacter sp002018365	95.52	0.87	GCF_002018365.1	95	d__Bacteria;p__Proteobacteria;c__Gammaproteobacteria;o__Pseudomonadales;f__Moraxellaceae;g__Acinetobacter;s__Acinetobacter sp002018365	95.52	0.87	d__Bacteria;p__Proteobacteria;c__Gammaproteobacteria;o__Pseudomonadales;f__Moraxellaceae;g__Acinetobacter;s__	taxonomic classification defined by topology and ANI	topological placement and ANI have congruent species assignments	GCF_001678755.1, s__Acinetobacter gandensis, 95.0, 85.67, 0.77; GCF_002135295.1, s__Acinetobacter sp002135295, 95.0, 84.74, 0.74; GCF_002165305.2, s__Acinetobacter sp002165305, 95.0, 82.95, 0.49; GCF_003024515.2, s__Acinetobacter sp003024515, 95.0, 82.62, 0.43; GCF_003024525.2, s__Acinetobacter cumulans, 95.0, 82.42, 0.54; GCF_000761495.1, s__Acinetobacter idrijaensis, 96.09, 82.36, 0.48; GCF_001…	99.4	11	N/A	N/A
GCF_013419745.1_ASM1341974v1_genomic	d__Bacteria;p__Proteobacteria;c__Gammaproteobacteria;o__Pseudomonadales;f__Moraxellaceae;g__Acinetobacter;s__Acinetobacter sp002018365	GCF_002018365.1	95	d__Bacteria;p__Proteobacteria;c__Gammaproteobacteria;o__Pseudomonadales;f__Moraxellaceae;g__Acinetobacter;s__Acinetobacter sp002018365	95.48	0.86	GCF_002018365.1	95	d__Bacteria;p__Proteobacteria;c__Gammaproteobacteria;o__Pseudomonadales;f__Moraxellaceae;g__Acinetobacter;s__Acinetobacter sp002018365	95.48	0.86	d__Bacteria;p__Proteobacteria;c__Gammaproteobacteria;o__Pseudomonadales;f__Moraxellaceae;g__Acinetobacter;s__	taxonomic classification defined by topology and ANI	topological placement and ANI have congruent species assignments	GCF_001678755.1, s__Acinetobacter gandensis, 95.0, 85.67, 0.77; GCF_002135295.1, s__Acinetobacter sp002135295, 95.0, 84.7, 0.72; GCF_002165305.2, s__Acinetobacter sp002165305, 95.0, 82.99, 0.49; GCF_003024515.2, s__Acinetobacter sp003024515, 95.0, 82.57, 0.43; GCF_001704615.2, s__Acinetobacter defluvii, 95.0, 82.43, 0.45; GCF_000761495.1, s__Acinetobacter idrijaensis, 96.09, 82.42, 0.48; GCF_0030…	99.4	11	N/A	N/A
GCF_013419425.1_ASM1341942v1_genomic	d__Bacteria;p__Proteobacteria;c__Gammaproteobacteria;o__Pseudomonadales;f__Moraxellaceae;g__Acinetobacter;s__Acinetobacter sp002018365	GCF_002018365.1	95	d__Bacteria;p__Proteobacteria;c__Gammaproteobacteria;o__Pseudomonadales;f__Moraxellaceae;g__Acinetobacter;s__Acinetobacter sp002018365	95.39	0.87	GCF_002018365.1	95	d__Bacteria;p__Proteobacteria;c__Gammaproteobacteria;o__Pseudomonadales;f__Moraxellaceae;g__Acinetobacter;s__Acinetobacter sp002018365	95.39	0.87	d__Bacteria;p__Proteobacteria;c__Gammaproteobacteria;o__Pseudomonadales;f__Moraxellaceae;g__Acinetobacter;s__	taxonomic classification defined by topology and ANI	topological placement and ANI have congruent species assignments	GCF_001678755.1, s__Acinetobacter gandensis, 95.0, 85.57, 0.76; GCF_002135295.1, s__Acinetobacter sp002135295, 95.0, 84.74, 0.72; GCF_003024525.2, s__Acinetobacter cumulans, 95.0, 82.3, 0.55; GCF_003611515.1, s__Acinetobacter sp003611515, 95.0, 81.83, 0.52; GCF_003611465.1, s__Acinetobacter sp003611465, 95.0, 81.4, 0.49; GCF_001647675.1, s__Acinetobacter sp001647675, 95.0, 81.38, 0.51; GCF_002135…	99.4	11	N/A	N/A
GCF_013419445.1_ASM1341944v1_genomic	d__Bacteria;p__Proteobacteria;c__Gammaproteobacteria;o__Pseudomonadales;f__Moraxellaceae;g__Acinetobacter;s__Acinetobacter sp002018365	GCF_002018365.1	95	d__Bacteria;p__Proteobacteria;c__Gammaproteobacteria;o__Pseudomonadales;f__Moraxellaceae;g__Acinetobacter;s__Acinetobacter sp002018365	95.38	0.87	GCF_002018365.1	95	d__Bacteria;p__Proteobacteria;c__Gammaproteobacteria;o__Pseudomonadales;f__Moraxellaceae;g__Acinetobacter;s__Acinetobacter sp002018365	95.38	0.87	d__Bacteria;p__Proteobacteria;c__Gammaproteobacteria;o__Pseudomonadales;f__Moraxellaceae;g__Acinetobacter;s__	taxonomic classification defined by topology and ANI	topological placement and ANI have congruent species assignments	GCF_001678755.1, s__Acinetobacter gandensis, 95.0, 85.67, 0.76; GCF_002135295.1, s__Acinetobacter sp002135295, 95.0, 84.73, 0.74; GCF_003024525.2, s__Acinetobacter cumulans, 95.0, 82.44, 0.54; GCF_003611515.1, s__Acinetobacter sp003611515, 95.0, 81.85, 0.53; GCF_003611465.1, s__Acinetobacter sp003611465, 95.0, 81.45, 0.49; GCF_001647675.1, s__Acinetobacter sp001647675, 95.0, 81.44, 0.51; GCF_0021…	99.4	11	N/A	N/A
GCF_013419465.1_ASM1341946v1_genomic	d__Bacteria;p__Proteobacteria;c__Gammaproteobacteria;o__Pseudomonadales;f__Moraxellaceae;g__Acinetobacter;s__Acinetobacter sp002018365	GCF_002018365.1	95	d__Bacteria;p__Proteobacteria;c__Gammaproteobacteria;o__Pseudomonadales;f__Moraxellaceae;g__Acinetobacter;s__Acinetobacter sp002018365	95.36	0.87	GCF_002018365.1	95	d__Bacteria;p__Proteobacteria;c__Gammaproteobacteria;o__Pseudomonadales;f__Moraxellaceae;g__Acinetobacter;s__Acinetobacter sp002018365	95.36	0.87	d__Bacteria;p__Proteobacteria;c__Gammaproteobacteria;o__Pseudomonadales;f__Moraxellaceae;g__Acinetobacter;s__	taxonomic classification defined by topology and ANI	topological placement and ANI have congruent species assignments	GCF_001678755.1, s__Acinetobacter gandensis, 95.0, 85.57, 0.78; GCF_002135295.1, s__Acinetobacter sp002135295, 95.0, 84.67, 0.74; GCF_003024525.2, s__Acinetobacter cumulans, 95.0, 82.32, 0.55; GCF_003611515.1, s__Acinetobacter sp003611515, 95.0, 81.8, 0.53; GCF_003611465.1, s__Acinetobacter sp003611465, 95.0, 81.35, 0.49; GCF_001647675.1, s__Acinetobacter sp001647675, 95.0, 81.35, 0.51; GCF_00213…	99.4	11	N/A	N/A
GCF_013419735.1_ASM1341973v1_genomic	d__Bacteria;p__Proteobacteria;c__Gammaproteobacteria;o__Pseudomonadales;f__Moraxellaceae;g__Acinetobacter;s__Acinetobacter sp002018365	GCF_002018365.1	95	d__Bacteria;p__Proteobacteria;c__Gammaproteobacteria;o__Pseudomonadales;f__Moraxellaceae;g__Acinetobacter;s__Acinetobacter sp002018365	95.37	0.85	GCF_002018365.1	95	d__Bacteria;p__Proteobacteria;c__Gammaproteobacteria;o__Pseudomonadales;f__Moraxellaceae;g__Acinetobacter;s__Acinetobacter sp002018365	95.37	0.85	d__Bacteria;p__Proteobacteria;c__Gammaproteobacteria;o__Pseudomonadales;f__Moraxellaceae;g__Acinetobacter;s__	taxonomic classification defined by topology and ANI	topological placement and ANI have congruent species assignments	GCF_001678755.1, s__Acinetobacter gandensis, 95.0, 85.64, 0.76; GCF_002135295.1, s__Acinetobacter sp002135295, 95.0, 84.7, 0.72; GCF_003024525.2, s__Acinetobacter cumulans, 95.0, 82.32, 0.54; GCF_003611515.1, s__Acinetobacter sp003611515, 95.0, 81.79, 0.51; GCF_003611465.1, s__Acinetobacter sp003611465, 95.0, 81.53, 0.5; GCF_001647675.1, s__Acinetobacter sp001647675, 95.0, 81.43, 0.51; GCF_002135…	99.4	11	N/A	N/A
GCF_013419925.1_ASM1341992v1_genomic	d__Bacteria;p__Proteobacteria;c__Gammaproteobacteria;o__Pseudomonadales;f__Moraxellaceae;g__Acinetobacter;s__Acinetobacter sp002018365	GCF_002018365.1	95	d__Bacteria;p__Proteobacteria;c__Gammaproteobacteria;o__Pseudomonadales;f__Moraxellaceae;g__Acinetobacter;s__Acinetobacter sp002018365	95.6	0.9	GCF_002018365.1	95	d__Bacteria;p__Proteobacteria;c__Gammaproteobacteria;o__Pseudomonadales;f__Moraxellaceae;g__Acinetobacter;s__Acinetobacter sp002018365	95.6	0.9	d__Bacteria;p__Proteobacteria;c__Gammaproteobacteria;o__Pseudomonadales;f__Moraxellaceae;g__Acinetobacter;s__	taxonomic classification defined by topology and ANI	topological placement and ANI have congruent species assignments	GCF_001678755.1, s__Acinetobacter gandensis, 95.0, 85.46, 0.77; GCF_002135295.1, s__Acinetobacter sp002135295, 95.0, 84.86, 0.74; GCF_003024525.2, s__Acinetobacter cumulans, 95.0, 82.33, 0.58; GCF_003611515.1, s__Acinetobacter sp003611515, 95.0, 81.89, 0.55; GCF_003611465.1, s__Acinetobacter sp003611465, 95.0, 81.47, 0.49; GCF_001647675.1, s__Acinetobacter sp001647675, 95.0, 81.45, 0.49; GCF_0003…	99.4	11	N/A	N/A
GCF_013416965.1_ASM1341696v1_genomic	d__Bacteria;p__Proteobacteria;c__Gammaproteobacteria;o__Pseudomonadales;f__Moraxellaceae;g__Acinetobacter;s__Acinetobacter sp002018365	GCF_002018365.1	95	d__Bacteria;p__Proteobacteria;c__Gammaproteobacteria;o__Pseudomonadales;f__Moraxellaceae;g__Acinetobacter;s__Acinetobacter sp002018365	95.46	0.88	GCF_002018365.1	95	d__Bacteria;p__Proteobacteria;c__Gammaproteobacteria;o__Pseudomonadales;f__Moraxellaceae;g__Acinetobacter;s__Acinetobacter sp002018365	95.46	0.88	d__Bacteria;p__Proteobacteria;c__Gammaproteobacteria;o__Pseudomonadales;f__Moraxellaceae;g__Acinetobacter;s__	taxonomic classification defined by topology and ANI	topological placement and ANI have congruent species assignments	GCF_001678755.1, s__Acinetobacter gandensis, 95.0, 85.48, 0.77; GCF_002135295.1, s__Acinetobacter sp002135295, 95.0, 84.75, 0.74; GCF_003024525.2, s__Acinetobacter cumulans, 95.0, 82.21, 0.57; GCF_003611465.1, s__Acinetobacter sp003611465, 95.0, 81.68, 0.49; GCF_003611515.1, s__Acinetobacter sp003611515, 95.0, 81.65, 0.54; GCF_001647675.1, s__Acinetobacter sp001647675, 95.0, 81.42, 0.49; GCF_0003…	99.4	11	N/A	N/A
GCF_013419835.1_ASM1341983v1_genomic	d__Bacteria;p__Proteobacteria;c__Gammaproteobacteria;o__Pseudomonadales;f__Moraxellaceae;g__Acinetobacter;s__Acinetobacter sp002018365	GCF_002018365.1	95	d__Bacteria;p__Proteobacteria;c__Gammaproteobacteria;o__Pseudomonadales;f__Moraxellaceae;g__Acinetobacter;s__Acinetobacter sp002018365	95.87	0.86	GCF_002018365.1	95	d__Bacteria;p__Proteobacteria;c__Gammaproteobacteria;o__Pseudomonadales;f__Moraxellaceae;g__Acinetobacter;s__Acinetobacter sp002018365	95.87	0.86	d__Bacteria;p__Proteobacteria;c__Gammaproteobacteria;o__Pseudomonadales;f__Moraxellaceae;g__Acinetobacter;s__	taxonomic classification defined by topology and ANI	topological placement and ANI have congruent species assignments	GCF_001678755.1, s__Acinetobacter gandensis, 95.0, 85.33, 0.78; GCF_002135295.1, s__Acinetobacter sp002135295, 95.0, 84.76, 0.73; GCF_003024525.2, s__Acinetobacter cumulans, 95.0, 82.6, 0.58; GCF_003611515.1, s__Acinetobacter sp003611515, 95.0, 81.73, 0.54; GCF_003611465.1, s__Acinetobacter sp003611465, 95.0, 81.59, 0.49; GCF_001647675.1, s__Acinetobacter sp001647675, 95.0, 81.33, 0.51; GCF_00216…	99.4	11	N/A	N/A
GCF_013419345.1_ASM1341934v1_genomic	d__Bacteria;p__Proteobacteria;c__Gammaproteobacteria;o__Pseudomonadales;f__Moraxellaceae;g__Acinetobacter;s__Acinetobacter sp002018365	GCF_002018365.1	95	d__Bacteria;p__Proteobacteria;c__Gammaproteobacteria;o__Pseudomonadales;f__Moraxellaceae;g__Acinetobacter;s__Acinetobacter sp002018365	95.42	0.88	GCF_002018365.1	95	d__Bacteria;p__Proteobacteria;c__Gammaproteobacteria;o__Pseudomonadales;f__Moraxellaceae;g__Acinetobacter;s__Acinetobacter sp002018365	95.42	0.88	d__Bacteria;p__Proteobacteria;c__Gammaproteobacteria;o__Pseudomonadales;f__Moraxellaceae;g__Acinetobacter;s__	taxonomic classification defined by topology and ANI	topological placement and ANI have congruent species assignments	GCF_001678755.1, s__Acinetobacter gandensis, 95.0, 85.72, 0.75; GCF_002135295.1, s__Acinetobacter sp002135295, 95.0, 84.67, 0.72; GCF_003024525.2, s__Acinetobacter cumulans, 95.0, 82.42, 0.54; GCF_003611515.1, s__Acinetobacter sp003611515, 95.0, 81.94, 0.53; GCF_001647675.1, s__Acinetobacter sp001647675, 95.0, 81.67, 0.5; GCF_003611465.1, s__Acinetobacter sp003611465, 95.0, 81.43, 0.5; GCF_000369…	99.4	11	N/A	N/A
GCF_013417755.1_ASM1341775v1_genomic	d__Bacteria;p__Proteobacteria;c__Gammaproteobacteria;o__Pseudomonadales;f__Moraxellaceae;g__Acinetobacter;s__Acinetobacter sp002018365	GCF_002018365.1	95	d__Bacteria;p__Proteobacteria;c__Gammaproteobacteria;o__Pseudomonadales;f__Moraxellaceae;g__Acinetobacter;s__Acinetobacter sp002018365	95.71	0.86	GCF_002018365.1	95	d__Bacteria;p__Proteobacteria;c__Gammaproteobacteria;o__Pseudomonadales;f__Moraxellaceae;g__Acinetobacter;s__Acinetobacter sp002018365	95.71	0.86	d__Bacteria;p__Proteobacteria;c__Gammaproteobacteria;o__Pseudomonadales;f__Moraxellaceae;g__Acinetobacter;s__	taxonomic classification defined by topology and ANI	topological placement and ANI have congruent species assignments	GCF_001678755.1, s__Acinetobacter gandensis, 95.0, 85.31, 0.75; GCF_002135295.1, s__Acinetobacter sp002135295, 95.0, 84.82, 0.73; GCF_003024525.2, s__Acinetobacter cumulans, 95.0, 82.58, 0.57; GCF_003611465.1, s__Acinetobacter sp003611465, 95.0, 81.98, 0.5; GCF_003611515.1, s__Acinetobacter sp003611515, 95.0, 81.79, 0.56; GCF_001647675.1, s__Acinetobacter sp001647675, 95.0, 81.54, 0.5; GCF_000369…	99.4	11	N/A	N/A
GCF_013419355.1_ASM1341935v1_genomic	d__Bacteria;p__Proteobacteria;c__Gammaproteobacteria;o__Pseudomonadales;f__Moraxellaceae;g__Acinetobacter;s__Acinetobacter sp002018365	GCF_002018365.1	95	d__Bacteria;p__Proteobacteria;c__Gammaproteobacteria;o__Pseudomonadales;f__Moraxellaceae;g__Acinetobacter;s__Acinetobacter sp002018365	95.72	0.87	GCF_002018365.1	95	d__Bacteria;p__Proteobacteria;c__Gammaproteobacteria;o__Pseudomonadales;f__Moraxellaceae;g__Acinetobacter;s__Acinetobacter sp002018365	95.72	0.87	d__Bacteria;p__Proteobacteria;c__Gammaproteobacteria;o__Pseudomonadales;f__Moraxellaceae;g__Acinetobacter;s__	taxonomic classification defined by topology and ANI	topological placement and ANI have congruent species assignments	GCF_001678755.1, s__Acinetobacter gandensis, 95.0, 85.31, 0.75; GCF_002135295.1, s__Acinetobacter sp002135295, 95.0, 84.83, 0.73; GCF_003024525.2, s__Acinetobacter cumulans, 95.0, 82.67, 0.57; GCF_003611465.1, s__Acinetobacter sp003611465, 95.0, 81.97, 0.5; GCF_003611515.1, s__Acinetobacter sp003611515, 95.0, 81.59, 0.56; GCF_001647675.1, s__Acinetobacter sp001647675, 95.0, 81.45, 0.5; GCF_000369…	99.4	11	N/A	N/A
GCF_013418655.1_ASM1341865v1_genomic	d__Bacteria;p__Proteobacteria;c__Gammaproteobacteria;o__Pseudomonadales;f__Moraxellaceae;g__Acinetobacter;s__Acinetobacter sp002018365	GCF_002018365.1	95	d__Bacteria;p__Proteobacteria;c__Gammaproteobacteria;o__Pseudomonadales;f__Moraxellaceae;g__Acinetobacter;s__Acinetobacter sp002018365	95.82	0.89	GCF_002018365.1	95	d__Bacteria;p__Proteobacteria;c__Gammaproteobacteria;o__Pseudomonadales;f__Moraxellaceae;g__Acinetobacter;s__Acinetobacter sp002018365	95.82	0.89	d__Bacteria;p__Proteobacteria;c__Gammaproteobacteria;o__Pseudomonadales;f__Moraxellaceae;g__Acinetobacter;s__	taxonomic classification defined by topology and ANI	topological placement and ANI have congruent species assignments	GCF_001678755.1, s__Acinetobacter gandensis, 95.0, 85.29, 0.76; GCF_002135295.1, s__Acinetobacter sp002135295, 95.0, 84.72, 0.75; GCF_003024525.2, s__Acinetobacter cumulans, 95.0, 82.72, 0.58; GCF_003611465.1, s__Acinetobacter sp003611465, 95.0, 81.81, 0.5; GCF_001647675.1, s__Acinetobacter sp001647675, 95.0, 81.67, 0.5; GCF_003611515.1, s__Acinetobacter sp003611515, 95.0, 81.53, 0.57; GCF_000369…	99.4	11	N/A	N/A
GCF_013419515.1_ASM1341951v1_genomic	d__Bacteria;p__Proteobacteria;c__Gammaproteobacteria;o__Pseudomonadales;f__Moraxellaceae;g__Acinetobacter;s__Acinetobacter sp002018365	GCF_002018365.1	95	d__Bacteria;p__Proteobacteria;c__Gammaproteobacteria;o__Pseudomonadales;f__Moraxellaceae;g__Acinetobacter;s__Acinetobacter sp002018365	95.51	0.89	GCF_002018365.1	95	d__Bacteria;p__Proteobacteria;c__Gammaproteobacteria;o__Pseudomonadales;f__Moraxellaceae;g__Acinetobacter;s__Acinetobacter sp002018365	95.51	0.89	d__Bacteria;p__Proteobacteria;c__Gammaproteobacteria;o__Pseudomonadales;f__Moraxellaceae;g__Acinetobacter;s__	taxonomic classification defined by topology and ANI	topological placement and ANI have congruent species assignments	GCF_001678755.1, s__Acinetobacter gandensis, 95.0, 85.57, 0.75; GCF_002135295.1, s__Acinetobacter sp002135295, 95.0, 84.95, 0.73; GCF_003024525.2, s__Acinetobacter cumulans, 95.0, 82.44, 0.58; GCF_003611515.1, s__Acinetobacter sp003611515, 95.0, 81.72, 0.55; GCF_001647675.1, s__Acinetobacter sp001647675, 95.0, 81.61, 0.49; GCF_003611465.1, s__Acinetobacter sp003611465, 95.0, 81.54, 0.5; GCF_00036…	99.4	11	N/A	N/A
GCF_013419525.1_ASM1341952v1_genomic	d__Bacteria;p__Proteobacteria;c__Gammaproteobacteria;o__Pseudomonadales;f__Moraxellaceae;g__Acinetobacter;s__Acinetobacter sp002018365	GCF_002018365.1	95	d__Bacteria;p__Proteobacteria;c__Gammaproteobacteria;o__Pseudomonadales;f__Moraxellaceae;g__Acinetobacter;s__Acinetobacter sp002018365	95.52	0.89	GCF_002018365.1	95	d__Bacteria;p__Proteobacteria;c__Gammaproteobacteria;o__Pseudomonadales;f__Moraxellaceae;g__Acinetobacter;s__Acinetobacter sp002018365	95.52	0.89	d__Bacteria;p__Proteobacteria;c__Gammaproteobacteria;o__Pseudomonadales;f__Moraxellaceae;g__Acinetobacter;s__	taxonomic classification defined by topology and ANI	topological placement and ANI have congruent species assignments	GCF_001678755.1, s__Acinetobacter gandensis, 95.0, 85.52, 0.76; GCF_002135295.1, s__Acinetobacter sp002135295, 95.0, 84.93, 0.74; GCF_003024525.2, s__Acinetobacter cumulans, 95.0, 82.39, 0.58; GCF_001647675.1, s__Acinetobacter sp001647675, 95.0, 81.66, 0.5; GCF_003611515.1, s__Acinetobacter sp003611515, 95.0, 81.64, 0.55; GCF_003611465.1, s__Acinetobacter sp003611465, 95.0, 81.48, 0.5; GCF_000369…	99.4	11	N/A	N/A
GCF_013418745.1_ASM1341874v1_genomic	d__Bacteria;p__Proteobacteria;c__Gammaproteobacteria;o__Pseudomonadales;f__Moraxellaceae;g__Acinetobacter;s__Acinetobacter sp002018365	GCF_002018365.1	95	d__Bacteria;p__Proteobacteria;c__Gammaproteobacteria;o__Pseudomonadales;f__Moraxellaceae;g__Acinetobacter;s__Acinetobacter sp002018365	95.32	0.86	GCF_002018365.1	95	d__Bacteria;p__Proteobacteria;c__Gammaproteobacteria;o__Pseudomonadales;f__Moraxellaceae;g__Acinetobacter;s__Acinetobacter sp002018365	95.32	0.86	d__Bacteria;p__Proteobacteria;c__Gammaproteobacteria;o__Pseudomonadales;f__Moraxellaceae;g__Acinetobacter;s__	taxonomic classification defined by topology and ANI	topological placement and ANI have congruent species assignments	GCF_001678755.1, s__Acinetobacter gandensis, 95.0, 85.5, 0.77; GCF_002135295.1, s__Acinetobacter sp002135295, 95.0, 84.7, 0.73; GCF_003024525.2, s__Acinetobacter cumulans, 95.0, 82.4, 0.56; GCF_003611465.1, s__Acinetobacter sp003611465, 95.0, 81.65, 0.49; GCF_001647675.1, s__Acinetobacter sp001647675, 95.0, 81.59, 0.5; GCF_003611515.1, s__Acinetobacter sp003611515, 95.0, 81.51, 0.54; GCF_00213543…	99.4	11	N/A	N/A
GCF_013417465.1_ASM1341746v1_genomic	d__Bacteria;p__Proteobacteria;c__Gammaproteobacteria;o__Pseudomonadales;f__Moraxellaceae;g__Acinetobacter;s__Acinetobacter sp002018365	GCF_002018365.1	95	d__Bacteria;p__Proteobacteria;c__Gammaproteobacteria;o__Pseudomonadales;f__Moraxellaceae;g__Acinetobacter;s__Acinetobacter sp002018365	95.46	0.86	GCF_002018365.1	95	d__Bacteria;p__Proteobacteria;c__Gammaproteobacteria;o__Pseudomonadales;f__Moraxellaceae;g__Acinetobacter;s__Acinetobacter sp002018365	95.46	0.86	d__Bacteria;p__Proteobacteria;c__Gammaproteobacteria;o__Pseudomonadales;f__Moraxellaceae;g__Acinetobacter;s__	taxonomic classification defined by topology and ANI	topological placement and ANI have congruent species assignments	GCF_001678755.1, s__Acinetobacter gandensis, 95.0, 85.68, 0.77; GCF_002135295.1, s__Acinetobacter sp002135295, 95.0, 84.81, 0.72; GCF_003024525.2, s__Acinetobacter cumulans, 95.0, 82.35, 0.55; GCF_003611515.1, s__Acinetobacter sp003611515, 95.0, 81.78, 0.54; GCF_000369625.1, s__Acinetobacter variabilis, 95.0, 81.7, 0.44; GCF_003611465.1, s__Acinetobacter sp003611465, 95.0, 81.55, 0.48; GCF_001647…	99.4	11	N/A	N/A
GCF_013419415.1_ASM1341941v1_genomic	d__Bacteria;p__Proteobacteria;c__Gammaproteobacteria;o__Pseudomonadales;f__Moraxellaceae;g__Acinetobacter;s__Acinetobacter sp002018365	GCF_002018365.1	95	d__Bacteria;p__Proteobacteria;c__Gammaproteobacteria;o__Pseudomonadales;f__Moraxellaceae;g__Acinetobacter;s__Acinetobacter sp002018365	95.46	0.86	GCF_002018365.1	95	d__Bacteria;p__Proteobacteria;c__Gammaproteobacteria;o__Pseudomonadales;f__Moraxellaceae;g__Acinetobacter;s__Acinetobacter sp002018365	95.46	0.86	d__Bacteria;p__Proteobacteria;c__Gammaproteobacteria;o__Pseudomonadales;f__Moraxellaceae;g__Acinetobacter;s__	taxonomic classification defined by topology and ANI	topological placement and ANI have congruent species assignments	GCF_001678755.1, s__Acinetobacter gandensis, 95.0, 85.54, 0.78; GCF_002135295.1, s__Acinetobacter sp002135295, 95.0, 84.87, 0.71; GCF_003024525.2, s__Acinetobacter cumulans, 95.0, 82.7, 0.58; GCF_001647675.1, s__Acinetobacter sp001647675, 95.0, 81.57, 0.51; GCF_000369625.1, s__Acinetobacter variabilis, 95.0, 81.5, 0.46; GCF_003611515.1, s__Acinetobacter sp003611515, 95.0, 81.47, 0.53; GCF_0036114…	99.4	11	N/A	N/A
GCF_013418445.1_ASM1341844v1_genomic	d__Bacteria;p__Proteobacteria;c__Gammaproteobacteria;o__Pseudomonadales;f__Moraxellaceae;g__Acinetobacter;s__Acinetobacter sp002018365	GCF_002018365.1	95	d__Bacteria;p__Proteobacteria;c__Gammaproteobacteria;o__Pseudomonadales;f__Moraxellaceae;g__Acinetobacter;s__Acinetobacter sp002018365	95.46	0.87	GCF_002018365.1	95	d__Bacteria;p__Proteobacteria;c__Gammaproteobacteria;o__Pseudomonadales;f__Moraxellaceae;g__Acinetobacter;s__Acinetobacter sp002018365	95.46	0.87	d__Bacteria;p__Proteobacteria;c__Gammaproteobacteria;o__Pseudomonadales;f__Moraxellaceae;g__Acinetobacter;s__	taxonomic classification defined by topology and ANI	topological placement and ANI have congruent species assignments	GCF_001678755.1, s__Acinetobacter gandensis, 95.0, 85.47, 0.76; GCF_002135295.1, s__Acinetobacter sp002135295, 95.0, 84.73, 0.73; GCF_003024525.2, s__Acinetobacter cumulans, 95.0, 82.62, 0.55; GCF_003611465.1, s__Acinetobacter sp003611465, 95.0, 81.56, 0.5; GCF_003611515.1, s__Acinetobacter sp003611515, 95.0, 81.49, 0.54; GCF_001647675.1, s__Acinetobacter sp001647675, 95.0, 81.48, 0.51; GCF_00036…	99.4	11	N/A	N/A
GCF_015218525.1_ASM1521852v1_genomic	d__Bacteria;p__Proteobacteria;c__Gammaproteobacteria;o__Pseudomonadales;f__Moraxellaceae;g__Acinetobacter;s__Acinetobacter sp002018365	GCF_002018365.1	95	d__Bacteria;p__Proteobacteria;c__Gammaproteobacteria;o__Pseudomonadales;f__Moraxellaceae;g__Acinetobacter;s__Acinetobacter sp002018365	95.52	0.87	GCF_002018365.1	95	d__Bacteria;p__Proteobacteria;c__Gammaproteobacteria;o__Pseudomonadales;f__Moraxellaceae;g__Acinetobacter;s__Acinetobacter sp002018365	95.52	0.87	d__Bacteria;p__Proteobacteria;c__Gammaproteobacteria;o__Pseudomonadales;f__Moraxellaceae;g__Acinetobacter;s__	taxonomic classification defined by topology and ANI	topological placement and ANI have congruent species assignments	GCF_001678755.1, s__Acinetobacter gandensis, 95.0, 85.55, 0.78; GCF_002135295.1, s__Acinetobacter sp002135295, 95.0, 84.75, 0.74; GCF_003024525.2, s__Acinetobacter cumulans, 95.0, 82.78, 0.54; GCF_001647675.1, s__Acinetobacter sp001647675, 95.0, 81.79, 0.53; GCF_003611465.1, s__Acinetobacter sp003611465, 95.0, 81.55, 0.51; GCF_000369625.1, s__Acinetobacter variabilis, 95.0, 81.51, 0.44; GCF_00216…	99.4	11	N/A	N/A
GCF_013420455.1_ASM1342045v1_genomic	d__Bacteria;p__Proteobacteria;c__Gammaproteobacteria;o__Pseudomonadales;f__Moraxellaceae;g__Acinetobacter;s__Acinetobacter towneri	GCF_000368785.1	95	d__Bacteria;p__Proteobacteria;c__Gammaproteobacteria;o__Pseudomonadales;f__Moraxellaceae;g__Acinetobacter;s__Acinetobacter towneri	98.08	0.9	GCF_000368785.1	95	d__Bacteria;p__Proteobacteria;c__Gammaproteobacteria;o__Pseudomonadales;f__Moraxellaceae;g__Acinetobacter;s__Acinetobacter towneri	98.08	0.9	d__Bacteria;p__Proteobacteria;c__Gammaproteobacteria;o__Pseudomonadales;f__Moraxellaceae;g__Acinetobacter;s__	taxonomic classification defined by topology and ANI	topological placement and ANI have congruent species assignments	GCF_001758345.1, s__Acinetobacter towneri_A, 95.0, 93.89, 0.85; GCA_002296655.1, s__Acinetobacter sp002296655, 95.0, 93.42, 0.87; GCF_000488255.1, s__Acinetobacter indicus, 95.0, 82.01, 0.64; GCF_000368045.1, s__Acinetobacter johnsonii, 95.0, 81.05, 0.56; GCF_900322255.1, s__Acinetobacter fasciculus, 96.18, 80.91, 0.52; GCF_002165305.2, s__Acinetobacter sp002165305, 95.0, 80.86, 0.54; GCA_0003691…	99.35	11	N/A	N/A
GCF_013417065.1_ASM1341706v1_genomic	d__Bacteria;p__Proteobacteria;c__Gammaproteobacteria;o__Pseudomonadales;f__Moraxellaceae;g__Acinetobacter;s__Acinetobacter towneri	GCF_000368785.1	95	d__Bacteria;p__Proteobacteria;c__Gammaproteobacteria;o__Pseudomonadales;f__Moraxellaceae;g__Acinetobacter;s__Acinetobacter towneri	97.76	0.86	GCF_000368785.1	95	d__Bacteria;p__Proteobacteria;c__Gammaproteobacteria;o__Pseudomonadales;f__Moraxellaceae;g__Acinetobacter;s__Acinetobacter towneri	97.76	0.86	d__Bacteria;p__Proteobacteria;c__Gammaproteobacteria;o__Pseudomonadales;f__Moraxellaceae;g__Acinetobacter;s__	taxonomic classification defined by topology and ANI	topological placement and ANI have congruent species assignments	GCF_001758345.1, s__Acinetobacter towneri_A, 95.0, 93.93, 0.8; GCA_002296655.1, s__Acinetobacter sp002296655, 95.0, 93.48, 0.87; GCF_000488255.1, s__Acinetobacter indicus, 95.0, 82.04, 0.59; GCF_002165305.2, s__Acinetobacter sp002165305, 95.0, 81.07, 0.52; GCF_000369625.1, s__Acinetobacter variabilis, 95.0, 80.99, 0.5; GCF_900322255.1, s__Acinetobacter fasciculus, 96.18, 80.98, 0.5; GCF_000400735…	99.42	11	N/A	N/A
GCF_013420805.1_ASM1342080v1_genomic	d__Bacteria;p__Proteobacteria;c__Gammaproteobacteria;o__Pseudomonadales;f__Moraxellaceae;g__Acinetobacter;s__Acinetobacter towneri	GCF_000368785.1	95	d__Bacteria;p__Proteobacteria;c__Gammaproteobacteria;o__Pseudomonadales;f__Moraxellaceae;g__Acinetobacter;s__Acinetobacter towneri	98.02	0.89	GCF_000368785.1	95	d__Bacteria;p__Proteobacteria;c__Gammaproteobacteria;o__Pseudomonadales;f__Moraxellaceae;g__Acinetobacter;s__Acinetobacter towneri	98.02	0.89	d__Bacteria;p__Proteobacteria;c__Gammaproteobacteria;o__Pseudomonadales;f__Moraxellaceae;g__Acinetobacter;s__	taxonomic classification defined by topology and ANI	topological placement and ANI have congruent species assignments	GCF_001758345.1, s__Acinetobacter towneri_A, 95.0, 93.88, 0.83; GCA_002296655.1, s__Acinetobacter sp002296655, 95.0, 93.48, 0.86; GCF_000488255.1, s__Acinetobacter indicus, 95.0, 82.26, 0.63; GCF_000369625.1, s__Acinetobacter variabilis, 95.0, 81.29, 0.54; GCF_002165305.2, s__Acinetobacter sp002165305, 95.0, 81.08, 0.56; GCF_000368045.1, s__Acinetobacter johnsonii, 95.0, 81.07, 0.55; GCF_90032225…	98.57	11	N/A	N/A
GCF_013416935.1_ASM1341693v1_genomic	d__Bacteria;p__Proteobacteria;c__Gammaproteobacteria;o__Pseudomonadales;f__Moraxellaceae;g__Acinetobacter;s__Acinetobacter towneri	GCF_000368785.1	95	d__Bacteria;p__Proteobacteria;c__Gammaproteobacteria;o__Pseudomonadales;f__Moraxellaceae;g__Acinetobacter;s__Acinetobacter towneri	97.67	0.87	GCF_000368785.1	95	d__Bacteria;p__Proteobacteria;c__Gammaproteobacteria;o__Pseudomonadales;f__Moraxellaceae;g__Acinetobacter;s__Acinetobacter towneri	97.67	0.87	d__Bacteria;p__Proteobacteria;c__Gammaproteobacteria;o__Pseudomonadales;f__Moraxellaceae;g__Acinetobacter;s__	taxonomic classification defined by topology and ANI	topological placement and ANI have congruent species assignments	GCF_001758345.1, s__Acinetobacter towneri_A, 95.0, 93.71, 0.81; GCA_002296655.1, s__Acinetobacter sp002296655, 95.0, 93.48, 0.86; GCF_000488255.1, s__Acinetobacter indicus, 95.0, 82.18, 0.62; GCF_000369625.1, s__Acinetobacter variabilis, 95.0, 81.14, 0.5; GCF_002165305.2, s__Acinetobacter sp002165305, 95.0, 81.02, 0.54; GCF_900322255.1, s__Acinetobacter fasciculus, 96.18, 80.91, 0.5; GCF_00036804…	99.4	11	N/A	N/A
GCF_013420175.1_ASM1342017v1_genomic	d__Bacteria;p__Proteobacteria;c__Gammaproteobacteria;o__Pseudomonadales;f__Moraxellaceae;g__Acinetobacter;s__Acinetobacter towneri	GCF_000368785.1	95	d__Bacteria;p__Proteobacteria;c__Gammaproteobacteria;o__Pseudomonadales;f__Moraxellaceae;g__Acinetobacter;s__Acinetobacter towneri	97.99	0.88	GCF_000368785.1	95	d__Bacteria;p__Proteobacteria;c__Gammaproteobacteria;o__Pseudomonadales;f__Moraxellaceae;g__Acinetobacter;s__Acinetobacter towneri	97.99	0.88	d__Bacteria;p__Proteobacteria;c__Gammaproteobacteria;o__Pseudomonadales;f__Moraxellaceae;g__Acinetobacter;s__	taxonomic classification defined by topology and ANI	topological placement and ANI have congruent species assignments	GCF_001758345.1, s__Acinetobacter towneri_A, 95.0, 93.94, 0.81; GCA_002296655.1, s__Acinetobacter sp002296655, 95.0, 93.34, 0.87; GCF_000488255.1, s__Acinetobacter indicus, 95.0, 82.04, 0.61; GCF_002165305.2, s__Acinetobacter sp002165305, 95.0, 81.02, 0.54; GCF_000368045.1, s__Acinetobacter johnsonii, 95.0, 80.93, 0.53; GCF_000369625.1, s__Acinetobacter variabilis, 95.0, 80.93, 0.51; GCF_00696556…	99.4	11	N/A	N/A
GCF_013420525.1_ASM1342052v1_genomic	d__Bacteria;p__Proteobacteria;c__Gammaproteobacteria;o__Pseudomonadales;f__Moraxellaceae;g__Acinetobacter;s__Acinetobacter towneri	GCF_000368785.1	95	d__Bacteria;p__Proteobacteria;c__Gammaproteobacteria;o__Pseudomonadales;f__Moraxellaceae;g__Acinetobacter;s__Acinetobacter towneri	98.09	0.89	GCF_000368785.1	95	d__Bacteria;p__Proteobacteria;c__Gammaproteobacteria;o__Pseudomonadales;f__Moraxellaceae;g__Acinetobacter;s__Acinetobacter towneri	98.09	0.89	d__Bacteria;p__Proteobacteria;c__Gammaproteobacteria;o__Pseudomonadales;f__Moraxellaceae;g__Acinetobacter;s__	taxonomic classification defined by topology and ANI	topological placement and ANI have congruent species assignments	GCF_001758345.1, s__Acinetobacter towneri_A, 95.0, 93.96, 0.85; GCA_002296655.1, s__Acinetobacter sp002296655, 95.0, 93.43, 0.87; GCF_000488255.1, s__Acinetobacter indicus, 95.0, 81.96, 0.62; GCF_002165305.2, s__Acinetobacter sp002165305, 95.0, 81.04, 0.54; GCF_000369625.1, s__Acinetobacter variabilis, 95.0, 80.91, 0.51; GCF_000368045.1, s__Acinetobacter johnsonii, 95.0, 80.79, 0.54; GCF_90032225…	99.4	11	N/A	N/A
GCF_013417135.1_ASM1341713v1_genomic	d__Bacteria;p__Proteobacteria;c__Gammaproteobacteria;o__Pseudomonadales;f__Moraxellaceae;g__Acinetobacter;s__Acinetobacter towneri	GCF_000368785.1	95	d__Bacteria;p__Proteobacteria;c__Gammaproteobacteria;o__Pseudomonadales;f__Moraxellaceae;g__Acinetobacter;s__Acinetobacter towneri	97.7	0.87	GCF_000368785.1	95	d__Bacteria;p__Proteobacteria;c__Gammaproteobacteria;o__Pseudomonadales;f__Moraxellaceae;g__Acinetobacter;s__Acinetobacter towneri	97.7	0.87	d__Bacteria;p__Proteobacteria;c__Gammaproteobacteria;o__Pseudomonadales;f__Moraxellaceae;g__Acinetobacter;s__	taxonomic classification defined by topology and ANI	topological placement and ANI have congruent species assignments	GCF_001758345.1, s__Acinetobacter towneri_A, 95.0, 93.76, 0.8; GCA_002296655.1, s__Acinetobacter sp002296655, 95.0, 93.25, 0.87; GCF_000488255.1, s__Acinetobacter indicus, 95.0, 81.88, 0.62; GCF_002165305.2, s__Acinetobacter sp002165305, 95.0, 81.04, 0.55; GCF_000369625.1, s__Acinetobacter variabilis, 95.0, 81.02, 0.5; GCF_000400735.1, s__Acinetobacter tandoii, 95.0, 80.91, 0.54; GCF_000368045.1,…	99.44	11	N/A	N/A
GCF_013417655.1_ASM1341765v1_genomic	d__Bacteria;p__Proteobacteria;c__Gammaproteobacteria;o__Pseudomonadales;f__Moraxellaceae;g__Acinetobacter;s__Acinetobacter towneri	GCF_000368785.1	95	d__Bacteria;p__Proteobacteria;c__Gammaproteobacteria;o__Pseudomonadales;f__Moraxellaceae;g__Acinetobacter;s__Acinetobacter towneri	97.98	0.88	GCF_000368785.1	95	d__Bacteria;p__Proteobacteria;c__Gammaproteobacteria;o__Pseudomonadales;f__Moraxellaceae;g__Acinetobacter;s__Acinetobacter towneri	97.98	0.88	d__Bacteria;p__Proteobacteria;c__Gammaproteobacteria;o__Pseudomonadales;f__Moraxellaceae;g__Acinetobacter;s__	taxonomic classification defined by topology and ANI	topological placement and ANI have congruent species assignments	GCF_001758345.1, s__Acinetobacter towneri_A, 95.0, 93.94, 0.84; GCA_002296655.1, s__Acinetobacter sp002296655, 95.0, 93.47, 0.86; GCF_000488255.1, s__Acinetobacter indicus, 95.0, 82.25, 0.62; GCF_000368045.1, s__Acinetobacter johnsonii, 95.0, 81.13, 0.56; GCF_002165305.2, s__Acinetobacter sp002165305, 95.0, 81.09, 0.55; GCF_004336635.1, s__Acinetobacter sp004336635, 95.0, 81.02, 0.59; GCF_0004007…	99.44	11	N/A	N/A
GCF_013418755.1_ASM1341875v1_genomic	d__Bacteria;p__Proteobacteria;c__Gammaproteobacteria;o__Pseudomonadales;f__Moraxellaceae;g__Acinetobacter;s__Acinetobacter towneri	GCF_000368785.1	95	d__Bacteria;p__Proteobacteria;c__Gammaproteobacteria;o__Pseudomonadales;f__Moraxellaceae;g__Acinetobacter;s__Acinetobacter towneri	98.14	0.89	GCF_000368785.1	95	d__Bacteria;p__Proteobacteria;c__Gammaproteobacteria;o__Pseudomonadales;f__Moraxellaceae;g__Acinetobacter;s__Acinetobacter towneri	98.14	0.89	d__Bacteria;p__Proteobacteria;c__Gammaproteobacteria;o__Pseudomonadales;f__Moraxellaceae;g__Acinetobacter;s__	taxonomic classification defined by topology and ANI	topological placement and ANI have congruent species assignments	GCF_001758345.1, s__Acinetobacter towneri_A, 95.0, 94.05, 0.84; GCA_002296655.1, s__Acinetobacter sp002296655, 95.0, 93.45, 0.87; GCF_000488255.1, s__Acinetobacter indicus, 95.0, 81.93, 0.63; GCF_002165305.2, s__Acinetobacter sp002165305, 95.0, 80.88, 0.55; GCF_006965565.1, s__Acinetobacter junii_A, 95.0, 80.83, 0.54; GCF_000368045.1, s__Acinetobacter johnsonii, 95.0, 80.76, 0.56; GCA_000369105.1…	99.4	11	N/A	N/A
GCF_013420785.1_ASM1342078v1_genomic	d__Bacteria;p__Proteobacteria;c__Gammaproteobacteria;o__Pseudomonadales;f__Moraxellaceae;g__Acinetobacter;s__Acinetobacter towneri	GCF_000368785.1	95	d__Bacteria;p__Proteobacteria;c__Gammaproteobacteria;o__Pseudomonadales;f__Moraxellaceae;g__Acinetobacter;s__Acinetobacter towneri	98.13	0.9	GCF_000368785.1	95	d__Bacteria;p__Proteobacteria;c__Gammaproteobacteria;o__Pseudomonadales;f__Moraxellaceae;g__Acinetobacter;s__Acinetobacter towneri	98.13	0.9	d__Bacteria;p__Proteobacteria;c__Gammaproteobacteria;o__Pseudomonadales;f__Moraxellaceae;g__Acinetobacter;s__	taxonomic classification defined by topology and ANI	topological placement and ANI have congruent species assignments	GCF_001758345.1, s__Acinetobacter towneri_A, 95.0, 94.05, 0.84; GCA_002296655.1, s__Acinetobacter sp002296655, 95.0, 93.44, 0.87; GCF_000488255.1, s__Acinetobacter indicus, 95.0, 82.01, 0.64; GCF_002165305.2, s__Acinetobacter sp002165305, 95.0, 80.89, 0.56; GCF_900322255.1, s__Acinetobacter fasciculus, 96.18, 80.81, 0.51; GCA_000369105.1, s__Acinetobacter lwoffii_B, 95.0, 80.77, 0.54; GCF_0003680…	99.4	11	N/A	N/A
GCF_013418565.1_ASM1341856v1_genomic	d__Bacteria;p__Proteobacteria;c__Gammaproteobacteria;o__Pseudomonadales;f__Moraxellaceae;g__Acinetobacter;s__Acinetobacter towneri	GCF_000368785.1	95	d__Bacteria;p__Proteobacteria;c__Gammaproteobacteria;o__Pseudomonadales;f__Moraxellaceae;g__Acinetobacter;s__Acinetobacter towneri	97.89	0.85	GCF_000368785.1	95	d__Bacteria;p__Proteobacteria;c__Gammaproteobacteria;o__Pseudomonadales;f__Moraxellaceae;g__Acinetobacter;s__Acinetobacter towneri	97.89	0.85	d__Bacteria;p__Proteobacteria;c__Gammaproteobacteria;o__Pseudomonadales;f__Moraxellaceae;g__Acinetobacter;s__	taxonomic classification defined by topology and ANI	topological placement and ANI have congruent species assignments	GCF_001758345.1, s__Acinetobacter towneri_A, 95.0, 93.99, 0.81; GCA_002296655.1, s__Acinetobacter sp002296655, 95.0, 93.34, 0.87; GCF_000488255.1, s__Acinetobacter indicus, 95.0, 82.1, 0.61; GCF_000369625.1, s__Acinetobacter variabilis, 95.0, 81.04, 0.5; GCF_002165305.2, s__Acinetobacter sp002165305, 95.0, 81.01, 0.54; GCF_900322255.1, s__Acinetobacter fasciculus, 96.18, 80.9, 0.5; GCA_000369105.…	99.44	11	N/A	N/A
GCF_013420545.1_ASM1342054v1_genomic	d__Bacteria;p__Proteobacteria;c__Gammaproteobacteria;o__Pseudomonadales;f__Moraxellaceae;g__Acinetobacter;s__Acinetobacter towneri	GCF_000368785.1	95	d__Bacteria;p__Proteobacteria;c__Gammaproteobacteria;o__Pseudomonadales;f__Moraxellaceae;g__Acinetobacter;s__Acinetobacter towneri	98	0.92	GCF_000368785.1	95	d__Bacteria;p__Proteobacteria;c__Gammaproteobacteria;o__Pseudomonadales;f__Moraxellaceae;g__Acinetobacter;s__Acinetobacter towneri	98	0.92	d__Bacteria;p__Proteobacteria;c__Gammaproteobacteria;o__Pseudomonadales;f__Moraxellaceae;g__Acinetobacter;s__	taxonomic classification defined by topology and ANI	topological placement and ANI have congruent species assignments	GCF_001758345.1, s__Acinetobacter towneri_A, 95.0, 94.07, 0.83; GCA_002296655.1, s__Acinetobacter sp002296655, 95.0, 93.45, 0.88; GCF_000488255.1, s__Acinetobacter indicus, 95.0, 82.04, 0.64; GCF_000369625.1, s__Acinetobacter variabilis, 95.0, 81.35, 0.52; GCF_002165305.2, s__Acinetobacter sp002165305, 95.0, 81.24, 0.58; GCF_000368045.1, s__Acinetobacter johnsonii, 95.0, 81.0, 0.57; GCF_900096895…	99.44	11	N/A	N/A
GCF_013416875.1_ASM1341687v1_genomic	d__Bacteria;p__Proteobacteria;c__Gammaproteobacteria;o__Pseudomonadales;f__Moraxellaceae;g__Acinetobacter;s__Acinetobacter towneri	GCF_000368785.1	95	d__Bacteria;p__Proteobacteria;c__Gammaproteobacteria;o__Pseudomonadales;f__Moraxellaceae;g__Acinetobacter;s__Acinetobacter towneri	97.96	0.88	GCF_000368785.1	95	d__Bacteria;p__Proteobacteria;c__Gammaproteobacteria;o__Pseudomonadales;f__Moraxellaceae;g__Acinetobacter;s__Acinetobacter towneri	97.96	0.88	d__Bacteria;p__Proteobacteria;c__Gammaproteobacteria;o__Pseudomonadales;f__Moraxellaceae;g__Acinetobacter;s__	taxonomic classification defined by topology and ANI	topological placement and ANI have congruent species assignments	GCF_001758345.1, s__Acinetobacter towneri_A, 95.0, 93.85, 0.83; GCA_002296655.1, s__Acinetobacter sp002296655, 95.0, 93.44, 0.86; GCF_000488255.1, s__Acinetobacter indicus, 95.0, 82.17, 0.62; GCF_000368045.1, s__Acinetobacter johnsonii, 95.0, 81.11, 0.55; GCF_002165305.2, s__Acinetobacter sp002165305, 95.0, 81.01, 0.54; GCF_000369625.1, s__Acinetobacter variabilis, 95.0, 81.0, 0.49; GCF_900322255…	99.44	11	N/A	N/A
GCF_013420425.1_ASM1342042v1_genomic	d__Bacteria;p__Proteobacteria;c__Gammaproteobacteria;o__Pseudomonadales;f__Moraxellaceae;g__Acinetobacter;s__Acinetobacter towneri	GCF_000368785.1	95	d__Bacteria;p__Proteobacteria;c__Gammaproteobacteria;o__Pseudomonadales;f__Moraxellaceae;g__Acinetobacter;s__Acinetobacter towneri	97.97	0.87	GCF_000368785.1	95	d__Bacteria;p__Proteobacteria;c__Gammaproteobacteria;o__Pseudomonadales;f__Moraxellaceae;g__Acinetobacter;s__Acinetobacter towneri	97.97	0.87	d__Bacteria;p__Proteobacteria;c__Gammaproteobacteria;o__Pseudomonadales;f__Moraxellaceae;g__Acinetobacter;s__	taxonomic classification defined by topology and ANI	topological placement and ANI have congruent species assignments	GCF_001758345.1, s__Acinetobacter towneri_A, 95.0, 93.89, 0.83; GCA_002296655.1, s__Acinetobacter sp002296655, 95.0, 93.41, 0.87; GCF_000488255.1, s__Acinetobacter indicus, 95.0, 82.14, 0.62; GCF_000368045.1, s__Acinetobacter johnsonii, 95.0, 81.14, 0.56; GCF_002165305.2, s__Acinetobacter sp002165305, 95.0, 81.05, 0.53; GCF_900322255.1, s__Acinetobacter fasciculus, 96.18, 80.98, 0.5; GCF_00036962…	99.44	11	N/A	N/A
GCF_013418015.1_ASM1341801v1_genomic	d__Bacteria;p__Proteobacteria;c__Gammaproteobacteria;o__Pseudomonadales;f__Moraxellaceae;g__Acinetobacter;s__Acinetobacter towneri	GCF_000368785.1	95	d__Bacteria;p__Proteobacteria;c__Gammaproteobacteria;o__Pseudomonadales;f__Moraxellaceae;g__Acinetobacter;s__Acinetobacter towneri	97.95	0.87	GCF_000368785.1	95	d__Bacteria;p__Proteobacteria;c__Gammaproteobacteria;o__Pseudomonadales;f__Moraxellaceae;g__Acinetobacter;s__Acinetobacter towneri	97.95	0.87	d__Bacteria;p__Proteobacteria;c__Gammaproteobacteria;o__Pseudomonadales;f__Moraxellaceae;g__Acinetobacter;s__	taxonomic classification defined by topology and ANI	topological placement and ANI have congruent species assignments	GCF_001758345.1, s__Acinetobacter towneri_A, 95.0, 94.0, 0.82; GCA_002296655.1, s__Acinetobacter sp002296655, 95.0, 93.45, 0.85; GCF_000488255.1, s__Acinetobacter indicus, 95.0, 81.99, 0.64; GCF_900322255.1, s__Acinetobacter fasciculus, 96.18, 80.97, 0.52; GCF_002165305.2, s__Acinetobacter sp002165305, 95.0, 80.94, 0.54; GCA_000369105.1, s__Acinetobacter lwoffii_B, 95.0, 80.88, 0.54; GCF_00036962…	99.44	11	N/A	N/A
GCF_013418125.1_ASM1341812v1_genomic	d__Bacteria;p__Proteobacteria;c__Gammaproteobacteria;o__Pseudomonadales;f__Moraxellaceae;g__Acinetobacter;s__Acinetobacter towneri	GCF_000368785.1	95	d__Bacteria;p__Proteobacteria;c__Gammaproteobacteria;o__Pseudomonadales;f__Moraxellaceae;g__Acinetobacter;s__Acinetobacter towneri	97.94	0.89	GCF_000368785.1	95	d__Bacteria;p__Proteobacteria;c__Gammaproteobacteria;o__Pseudomonadales;f__Moraxellaceae;g__Acinetobacter;s__Acinetobacter towneri	97.94	0.89	d__Bacteria;p__Proteobacteria;c__Gammaproteobacteria;o__Pseudomonadales;f__Moraxellaceae;g__Acinetobacter;s__	taxonomic classification defined by topology and ANI	topological placement and ANI have congruent species assignments	GCF_001758345.1, s__Acinetobacter towneri_A, 95.0, 94.02, 0.83; GCA_002296655.1, s__Acinetobacter sp002296655, 95.0, 93.48, 0.87; GCF_000488255.1, s__Acinetobacter indicus, 95.0, 82.23, 0.61; GCF_002165305.2, s__Acinetobacter sp002165305, 95.0, 81.24, 0.54; GCF_000369625.1, s__Acinetobacter variabilis, 95.0, 80.98, 0.49; GCF_900322255.1, s__Acinetobacter fasciculus, 96.18, 80.92, 0.51; GCF_000368…	99.4	11	N/A	N/A
GCF_013418795.1_ASM1341879v1_genomic	d__Bacteria;p__Proteobacteria;c__Gammaproteobacteria;o__Pseudomonadales;f__Moraxellaceae;g__Acinetobacter;s__Acinetobacter towneri	GCF_000368785.1	95	d__Bacteria;p__Proteobacteria;c__Gammaproteobacteria;o__Pseudomonadales;f__Moraxellaceae;g__Acinetobacter;s__Acinetobacter towneri	97.86	0.88	GCF_000368785.1	95	d__Bacteria;p__Proteobacteria;c__Gammaproteobacteria;o__Pseudomonadales;f__Moraxellaceae;g__Acinetobacter;s__Acinetobacter towneri	97.86	0.88	d__Bacteria;p__Proteobacteria;c__Gammaproteobacteria;o__Pseudomonadales;f__Moraxellaceae;g__Acinetobacter;s__	taxonomic classification defined by topology and ANI	topological placement and ANI have congruent species assignments	GCF_001758345.1, s__Acinetobacter towneri_A, 95.0, 93.96, 0.81; GCA_002296655.1, s__Acinetobacter sp002296655, 95.0, 93.4, 0.87; GCF_000488255.1, s__Acinetobacter indicus, 95.0, 82.06, 0.62; GCF_000369625.1, s__Acinetobacter variabilis, 95.0, 81.17, 0.52; GCF_000368045.1, s__Acinetobacter johnsonii, 95.0, 81.02, 0.55; GCF_002165305.2, s__Acinetobacter sp002165305, 95.0, 80.98, 0.55; GCF_900322255…	99.44	11	N/A	N/A
GCF_013418695.1_ASM1341869v1_genomic	d__Bacteria;p__Proteobacteria;c__Gammaproteobacteria;o__Pseudomonadales;f__Moraxellaceae;g__Acinetobacter;s__Acinetobacter towneri	GCF_000368785.1	95	d__Bacteria;p__Proteobacteria;c__Gammaproteobacteria;o__Pseudomonadales;f__Moraxellaceae;g__Acinetobacter;s__Acinetobacter towneri	97.5	0.89	GCF_000368785.1	95	d__Bacteria;p__Proteobacteria;c__Gammaproteobacteria;o__Pseudomonadales;f__Moraxellaceae;g__Acinetobacter;s__Acinetobacter towneri	97.5	0.89	d__Bacteria;p__Proteobacteria;c__Gammaproteobacteria;o__Pseudomonadales;f__Moraxellaceae;g__Acinetobacter;s__	taxonomic classification defined by topology and ANI	topological placement and ANI have congruent species assignments	GCF_001758345.1, s__Acinetobacter towneri_A, 95.0, 93.65, 0.85; GCA_002296655.1, s__Acinetobacter sp002296655, 95.0, 93.31, 0.85; GCF_000488255.1, s__Acinetobacter indicus, 95.0, 81.89, 0.63; GCF_900322255.1, s__Acinetobacter fasciculus, 96.18, 81.04, 0.53; GCF_002165305.2, s__Acinetobacter sp002165305, 95.0, 81.01, 0.56; GCF_000369625.1, s__Acinetobacter variabilis, 95.0, 80.95, 0.5; GCF_0003680…	99.44	11	N/A	N/A
GCF_013420795.1_ASM1342079v1_genomic	d__Bacteria;p__Proteobacteria;c__Gammaproteobacteria;o__Pseudomonadales;f__Moraxellaceae;g__Acinetobacter;s__Acinetobacter towneri	GCF_000368785.1	95	d__Bacteria;p__Proteobacteria;c__Gammaproteobacteria;o__Pseudomonadales;f__Moraxellaceae;g__Acinetobacter;s__Acinetobacter towneri	97.99	0.89	GCF_000368785.1	95	d__Bacteria;p__Proteobacteria;c__Gammaproteobacteria;o__Pseudomonadales;f__Moraxellaceae;g__Acinetobacter;s__Acinetobacter towneri	97.99	0.89	d__Bacteria;p__Proteobacteria;c__Gammaproteobacteria;o__Pseudomonadales;f__Moraxellaceae;g__Acinetobacter;s__	taxonomic classification defined by topology and ANI	topological placement and ANI have congruent species assignments	GCF_001758345.1, s__Acinetobacter towneri_A, 95.0, 94.01, 0.83; GCA_002296655.1, s__Acinetobacter sp002296655, 95.0, 93.49, 0.88; GCF_000488255.1, s__Acinetobacter indicus, 95.0, 82.08, 0.62; GCF_000369625.1, s__Acinetobacter variabilis, 95.0, 81.36, 0.49; GCF_002165305.2, s__Acinetobacter sp002165305, 95.0, 81.24, 0.57; GCF_000368045.1, s__Acinetobacter johnsonii, 95.0, 81.12, 0.56; GCF_90032225…	99.4	11	N/A	N/A
GCF_013417365.1_ASM1341736v1_genomic	d__Bacteria;p__Proteobacteria;c__Gammaproteobacteria;o__Pseudomonadales;f__Moraxellaceae;g__Acinetobacter;s__Acinetobacter towneri	GCF_000368785.1	95	d__Bacteria;p__Proteobacteria;c__Gammaproteobacteria;o__Pseudomonadales;f__Moraxellaceae;g__Acinetobacter;s__Acinetobacter towneri	97.81	0.87	GCF_000368785.1	95	d__Bacteria;p__Proteobacteria;c__Gammaproteobacteria;o__Pseudomonadales;f__Moraxellaceae;g__Acinetobacter;s__Acinetobacter towneri	97.81	0.87	d__Bacteria;p__Proteobacteria;c__Gammaproteobacteria;o__Pseudomonadales;f__Moraxellaceae;g__Acinetobacter;s__	taxonomic classification defined by topology and ANI	topological placement and ANI have congruent species assignments	GCF_001758345.1, s__Acinetobacter towneri_A, 95.0, 93.87, 0.85; GCA_002296655.1, s__Acinetobacter sp002296655, 95.0, 93.3, 0.86; GCF_000488255.1, s__Acinetobacter indicus, 95.0, 82.06, 0.63; GCF_000368045.1, s__Acinetobacter johnsonii, 95.0, 81.1, 0.56; GCF_000369625.1, s__Acinetobacter variabilis, 95.0, 80.92, 0.53; GCF_900322255.1, s__Acinetobacter fasciculus, 96.18, 80.88, 0.51; GCF_002165305.…	99.35	11	N/A	N/A
GCF_013417665.1_ASM1341766v1_genomic	d__Bacteria;p__Proteobacteria;c__Gammaproteobacteria;o__Pseudomonadales;f__Moraxellaceae;g__Acinetobacter;s__Acinetobacter towneri	GCF_000368785.1	95	d__Bacteria;p__Proteobacteria;c__Gammaproteobacteria;o__Pseudomonadales;f__Moraxellaceae;g__Acinetobacter;s__Acinetobacter towneri	97.7	0.89	GCF_000368785.1	95	d__Bacteria;p__Proteobacteria;c__Gammaproteobacteria;o__Pseudomonadales;f__Moraxellaceae;g__Acinetobacter;s__Acinetobacter towneri	97.7	0.89	d__Bacteria;p__Proteobacteria;c__Gammaproteobacteria;o__Pseudomonadales;f__Moraxellaceae;g__Acinetobacter;s__	taxonomic classification defined by topology and ANI	topological placement and ANI have congruent species assignments	GCF_001758345.1, s__Acinetobacter towneri_A, 95.0, 93.79, 0.84; GCA_002296655.1, s__Acinetobacter sp002296655, 95.0, 93.31, 0.85; GCF_000488255.1, s__Acinetobacter indicus, 95.0, 82.06, 0.65; GCF_002165305.2, s__Acinetobacter sp002165305, 95.0, 81.09, 0.57; GCA_000369105.1, s__Acinetobacter lwoffii_B, 95.0, 81.05, 0.53; GCF_000369625.1, s__Acinetobacter variabilis, 95.0, 81.01, 0.5; GCF_000368045…	99.42	11	N/A	N/A
GCF_013418735.1_ASM1341873v1_genomic	d__Bacteria;p__Proteobacteria;c__Gammaproteobacteria;o__Pseudomonadales;f__Moraxellaceae;g__Acinetobacter;s__Acinetobacter towneri	GCF_000368785.1	95	d__Bacteria;p__Proteobacteria;c__Gammaproteobacteria;o__Pseudomonadales;f__Moraxellaceae;g__Acinetobacter;s__Acinetobacter towneri	97.96	0.88	GCF_000368785.1	95	d__Bacteria;p__Proteobacteria;c__Gammaproteobacteria;o__Pseudomonadales;f__Moraxellaceae;g__Acinetobacter;s__Acinetobacter towneri	97.96	0.88	d__Bacteria;p__Proteobacteria;c__Gammaproteobacteria;o__Pseudomonadales;f__Moraxellaceae;g__Acinetobacter;s__	taxonomic classification defined by topology and ANI	topological placement and ANI have congruent species assignments	GCF_001758345.1, s__Acinetobacter towneri_A, 95.0, 93.92, 0.83; GCA_002296655.1, s__Acinetobacter sp002296655, 95.0, 93.37, 0.88; GCF_000488255.1, s__Acinetobacter indicus, 95.0, 82.27, 0.61; GCF_002165305.2, s__Acinetobacter sp002165305, 95.0, 81.08, 0.54; GCF_000368045.1, s__Acinetobacter johnsonii, 95.0, 81.06, 0.54; GCF_900322255.1, s__Acinetobacter fasciculus, 96.18, 80.89, 0.5; GCF_90068371…	99.4	11	N/A	N/A
GCF_013416945.1_ASM1341694v1_genomic	d__Bacteria;p__Proteobacteria;c__Gammaproteobacteria;o__Pseudomonadales;f__Moraxellaceae;g__Acinetobacter;s__Acinetobacter towneri	GCF_000368785.1	95	d__Bacteria;p__Proteobacteria;c__Gammaproteobacteria;o__Pseudomonadales;f__Moraxellaceae;g__Acinetobacter;s__Acinetobacter towneri	97.66	0.86	GCF_000368785.1	95	d__Bacteria;p__Proteobacteria;c__Gammaproteobacteria;o__Pseudomonadales;f__Moraxellaceae;g__Acinetobacter;s__Acinetobacter towneri	97.66	0.86	d__Bacteria;p__Proteobacteria;c__Gammaproteobacteria;o__Pseudomonadales;f__Moraxellaceae;g__Acinetobacter;s__	taxonomic classification defined by topology and ANI	topological placement and ANI have congruent species assignments	GCF_001758345.1, s__Acinetobacter towneri_A, 95.0, 93.73, 0.84; GCA_002296655.1, s__Acinetobacter sp002296655, 95.0, 93.36, 0.85; GCF_000488255.1, s__Acinetobacter indicus, 95.0, 82.09, 0.62; GCF_000369625.1, s__Acinetobacter variabilis, 95.0, 81.21, 0.52; GCF_002165305.2, s__Acinetobacter sp002165305, 95.0, 81.09, 0.56; GCF_000368045.1, s__Acinetobacter johnsonii, 95.0, 81.08, 0.55; GCF_90068371…	99.44	11	N/A	N/A
GCF_013419245.1_ASM1341924v1_genomic	d__Bacteria;p__Proteobacteria;c__Gammaproteobacteria;o__Pseudomonadales;f__Moraxellaceae;g__Acinetobacter;s__Acinetobacter towneri	GCF_000368785.1	95	d__Bacteria;p__Proteobacteria;c__Gammaproteobacteria;o__Pseudomonadales;f__Moraxellaceae;g__Acinetobacter;s__Acinetobacter towneri	97.96	0.91	GCF_000368785.1	95	d__Bacteria;p__Proteobacteria;c__Gammaproteobacteria;o__Pseudomonadales;f__Moraxellaceae;g__Acinetobacter;s__Acinetobacter towneri	97.96	0.91	d__Bacteria;p__Proteobacteria;c__Gammaproteobacteria;o__Pseudomonadales;f__Moraxellaceae;g__Acinetobacter;s__	taxonomic classification defined by topology and ANI	topological placement and ANI have congruent species assignments	GCF_001758345.1, s__Acinetobacter towneri_A, 95.0, 94.04, 0.87; GCA_002296655.1, s__Acinetobacter sp002296655, 95.0, 93.5, 0.85; GCF_000488255.1, s__Acinetobacter indicus, 95.0, 81.98, 0.65; GCF_000369625.1, s__Acinetobacter variabilis, 95.0, 80.98, 0.53; GCF_002165305.2, s__Acinetobacter sp002165305, 95.0, 80.92, 0.56; GCF_000368045.1, s__Acinetobacter johnsonii, 95.0, 80.91, 0.56; GCF_000400735…	99.44	11	N/A	N/A
GCF_013418545.1_ASM1341854v1_genomic	d__Bacteria;p__Proteobacteria;c__Gammaproteobacteria;o__Pseudomonadales;f__Moraxellaceae;g__Acinetobacter;s__Acinetobacter towneri	GCF_000368785.1	95	d__Bacteria;p__Proteobacteria;c__Gammaproteobacteria;o__Pseudomonadales;f__Moraxellaceae;g__Acinetobacter;s__Acinetobacter towneri	97.41	0.85	GCF_000368785.1	95	d__Bacteria;p__Proteobacteria;c__Gammaproteobacteria;o__Pseudomonadales;f__Moraxellaceae;g__Acinetobacter;s__Acinetobacter towneri	97.41	0.85	d__Bacteria;p__Proteobacteria;c__Gammaproteobacteria;o__Pseudomonadales;f__Moraxellaceae;g__Acinetobacter;s__	taxonomic classification defined by topology and ANI	topological placement and ANI have congruent species assignments	GCF_001758345.1, s__Acinetobacter towneri_A, 95.0, 93.67, 0.82; GCA_002296655.1, s__Acinetobacter sp002296655, 95.0, 93.23, 0.86; GCF_000488255.1, s__Acinetobacter indicus, 95.0, 82.05, 0.61; GCF_000368045.1, s__Acinetobacter johnsonii, 95.0, 81.17, 0.54; GCF_000369625.1, s__Acinetobacter variabilis, 95.0, 81.12, 0.5; GCF_002165305.2, s__Acinetobacter sp002165305, 95.0, 81.03, 0.55; GCF_900322255…	99.44	11	N/A	N/A
GCF_013419805.1_ASM1341980v1_genomic	d__Bacteria;p__Proteobacteria;c__Gammaproteobacteria;o__Pseudomonadales;f__Moraxellaceae;g__Acinetobacter;s__Acinetobacter towneri	GCF_000368785.1	95	d__Bacteria;p__Proteobacteria;c__Gammaproteobacteria;o__Pseudomonadales;f__Moraxellaceae;g__Acinetobacter;s__Acinetobacter towneri	97.93	0.9	GCF_000368785.1	95	d__Bacteria;p__Proteobacteria;c__Gammaproteobacteria;o__Pseudomonadales;f__Moraxellaceae;g__Acinetobacter;s__Acinetobacter towneri	97.93	0.9	d__Bacteria;p__Proteobacteria;c__Gammaproteobacteria;o__Pseudomonadales;f__Moraxellaceae;g__Acinetobacter;s__	taxonomic classification defined by topology and ANI	topological placement and ANI have congruent species assignments	GCF_001758345.1, s__Acinetobacter towneri_A, 95.0, 94.05, 0.83; GCA_002296655.1, s__Acinetobacter sp002296655, 95.0, 93.52, 0.88; GCF_000488255.1, s__Acinetobacter indicus, 95.0, 82.15, 0.64; GCF_000369625.1, s__Acinetobacter variabilis, 95.0, 81.18, 0.52; GCF_002165305.2, s__Acinetobacter sp002165305, 95.0, 80.99, 0.55; GCF_900322255.1, s__Acinetobacter fasciculus, 96.18, 80.98, 0.53; GCF_900096…	99.44	11	N/A	N/A
GCF_013419545.1_ASM1341954v1_genomic	d__Bacteria;p__Proteobacteria;c__Gammaproteobacteria;o__Pseudomonadales;f__Moraxellaceae;g__Acinetobacter;s__Acinetobacter towneri	GCF_000368785.1	95	d__Bacteria;p__Proteobacteria;c__Gammaproteobacteria;o__Pseudomonadales;f__Moraxellaceae;g__Acinetobacter;s__Acinetobacter towneri	98.07	0.87	GCF_000368785.1	95	d__Bacteria;p__Proteobacteria;c__Gammaproteobacteria;o__Pseudomonadales;f__Moraxellaceae;g__Acinetobacter;s__Acinetobacter towneri	98.07	0.87	d__Bacteria;p__Proteobacteria;c__Gammaproteobacteria;o__Pseudomonadales;f__Moraxellaceae;g__Acinetobacter;s__	taxonomic classification defined by topology and ANI	topological placement and ANI have congruent species assignments	GCF_001758345.1, s__Acinetobacter towneri_A, 95.0, 93.98, 0.82; GCA_002296655.1, s__Acinetobacter sp002296655, 95.0, 93.51, 0.86; GCF_000488255.1, s__Acinetobacter indicus, 95.0, 82.05, 0.62; GCF_002165305.2, s__Acinetobacter sp002165305, 95.0, 81.09, 0.55; GCF_900096895.1, s__Acinetobacter kookii, 95.0, 80.97, 0.53; GCF_000368045.1, s__Acinetobacter johnsonii, 95.0, 80.91, 0.54; GCF_000369625.1,…	99.42	11	N/A	N/A
GCF_013420145.1_ASM1342014v1_genomic	d__Bacteria;p__Proteobacteria;c__Gammaproteobacteria;o__Pseudomonadales;f__Moraxellaceae;g__Acinetobacter;s__Acinetobacter towneri	GCF_000368785.1	95	d__Bacteria;p__Proteobacteria;c__Gammaproteobacteria;o__Pseudomonadales;f__Moraxellaceae;g__Acinetobacter;s__Acinetobacter towneri	97.72	0.88	GCF_000368785.1	95	d__Bacteria;p__Proteobacteria;c__Gammaproteobacteria;o__Pseudomonadales;f__Moraxellaceae;g__Acinetobacter;s__Acinetobacter towneri	97.72	0.88	d__Bacteria;p__Proteobacteria;c__Gammaproteobacteria;o__Pseudomonadales;f__Moraxellaceae;g__Acinetobacter;s__	taxonomic classification defined by topology and ANI	topological placement and ANI have congruent species assignments	GCF_001758345.1, s__Acinetobacter towneri_A, 95.0, 93.91, 0.8; GCA_002296655.1, s__Acinetobacter sp002296655, 95.0, 93.46, 0.89; GCF_000488255.1, s__Acinetobacter indicus, 95.0, 82.14, 0.62; GCF_002165305.2, s__Acinetobacter sp002165305, 95.0, 81.2, 0.55; GCF_000369625.1, s__Acinetobacter variabilis, 95.0, 81.11, 0.51; GCF_000368045.1, s__Acinetobacter johnsonii, 95.0, 81.04, 0.54; GCF_900322255.…	99.44	11	N/A	N/A
GCF_013417165.1_ASM1341716v1_genomic	d__Bacteria;p__Proteobacteria;c__Gammaproteobacteria;o__Pseudomonadales;f__Moraxellaceae;g__Acinetobacter;s__Acinetobacter towneri	GCF_000368785.1	95	d__Bacteria;p__Proteobacteria;c__Gammaproteobacteria;o__Pseudomonadales;f__Moraxellaceae;g__Acinetobacter;s__Acinetobacter towneri	97.74	0.85	GCF_000368785.1	95	d__Bacteria;p__Proteobacteria;c__Gammaproteobacteria;o__Pseudomonadales;f__Moraxellaceae;g__Acinetobacter;s__Acinetobacter towneri	97.74	0.85	d__Bacteria;p__Proteobacteria;c__Gammaproteobacteria;o__Pseudomonadales;f__Moraxellaceae;g__Acinetobacter;s__	taxonomic classification defined by topology and ANI	topological placement and ANI have congruent species assignments	GCF_001758345.1, s__Acinetobacter towneri_A, 95.0, 94.03, 0.8; GCA_002296655.1, s__Acinetobacter sp002296655, 95.0, 93.4, 0.85; GCF_000488255.1, s__Acinetobacter indicus, 95.0, 82.1, 0.62; GCF_000369625.1, s__Acinetobacter variabilis, 95.0, 81.13, 0.5; GCF_000368045.1, s__Acinetobacter johnsonii, 95.0, 81.09, 0.54; GCF_002165305.2, s__Acinetobacter sp002165305, 95.0, 81.02, 0.54; GCF_002135245.1,…	99.44	11	N/A	N/A
GCF_013419195.1_ASM1341919v1_genomic	d__Bacteria;p__Proteobacteria;c__Gammaproteobacteria;o__Pseudomonadales;f__Moraxellaceae;g__Acinetobacter;s__Acinetobacter towneri	GCF_000368785.1	95	d__Bacteria;p__Proteobacteria;c__Gammaproteobacteria;o__Pseudomonadales;f__Moraxellaceae;g__Acinetobacter;s__Acinetobacter towneri	97.77	0.9	GCF_000368785.1	95	d__Bacteria;p__Proteobacteria;c__Gammaproteobacteria;o__Pseudomonadales;f__Moraxellaceae;g__Acinetobacter;s__Acinetobacter towneri	97.77	0.9	d__Bacteria;p__Proteobacteria;c__Gammaproteobacteria;o__Pseudomonadales;f__Moraxellaceae;g__Acinetobacter;s__	taxonomic classification defined by topology and ANI	topological placement and ANI have congruent species assignments	GCF_001758345.1, s__Acinetobacter towneri_A, 95.0, 94.06, 0.84; GCA_002296655.1, s__Acinetobacter sp002296655, 95.0, 93.4, 0.86; GCF_000488255.1, s__Acinetobacter indicus, 95.0, 82.03, 0.64; GCF_002165305.2, s__Acinetobacter sp002165305, 95.0, 80.95, 0.55; GCF_000369625.1, s__Acinetobacter variabilis, 95.0, 80.9, 0.53; GCF_900322255.1, s__Acinetobacter fasciculus, 96.18, 80.89, 0.51; GCF_90068371…	99.44	11	N/A	N/A
GCF_013417035.1_ASM1341703v1_genomic	d__Bacteria;p__Proteobacteria;c__Gammaproteobacteria;o__Pseudomonadales;f__Moraxellaceae;g__Acinetobacter;s__Acinetobacter towneri	GCF_000368785.1	95	d__Bacteria;p__Proteobacteria;c__Gammaproteobacteria;o__Pseudomonadales;f__Moraxellaceae;g__Acinetobacter;s__Acinetobacter towneri	97.32	0.86	GCF_000368785.1	95	d__Bacteria;p__Proteobacteria;c__Gammaproteobacteria;o__Pseudomonadales;f__Moraxellaceae;g__Acinetobacter;s__Acinetobacter towneri	97.32	0.86	d__Bacteria;p__Proteobacteria;c__Gammaproteobacteria;o__Pseudomonadales;f__Moraxellaceae;g__Acinetobacter;s__	taxonomic classification defined by topology and ANI	topological placement and ANI have congruent species assignments	GCF_001758345.1, s__Acinetobacter towneri_A, 95.0, 93.78, 0.81; GCA_002296655.1, s__Acinetobacter sp002296655, 95.0, 93.34, 0.88; GCF_000488255.1, s__Acinetobacter indicus, 95.0, 81.83, 0.6; GCF_002165305.2, s__Acinetobacter sp002165305, 95.0, 81.13, 0.52; GCF_000368045.1, s__Acinetobacter johnsonii, 95.0, 81.11, 0.52; GCF_000369625.1, s__Acinetobacter variabilis, 95.0, 81.02, 0.48; GCF_900322255…	99.4	11	N/A	N/A
GCF_013418635.1_ASM1341863v1_genomic	d__Bacteria;p__Proteobacteria;c__Gammaproteobacteria;o__Pseudomonadales;f__Moraxellaceae;g__Acinetobacter;s__Acinetobacter towneri	GCF_000368785.1	95	d__Bacteria;p__Proteobacteria;c__Gammaproteobacteria;o__Pseudomonadales;f__Moraxellaceae;g__Acinetobacter;s__Acinetobacter towneri	97.42	0.89	GCF_000368785.1	95	d__Bacteria;p__Proteobacteria;c__Gammaproteobacteria;o__Pseudomonadales;f__Moraxellaceae;g__Acinetobacter;s__Acinetobacter towneri	97.42	0.89	d__Bacteria;p__Proteobacteria;c__Gammaproteobacteria;o__Pseudomonadales;f__Moraxellaceae;g__Acinetobacter;s__	taxonomic classification defined by topology and ANI	topological placement and ANI have congruent species assignments	GCF_001758345.1, s__Acinetobacter towneri_A, 95.0, 93.83, 0.83; GCA_002296655.1, s__Acinetobacter sp002296655, 95.0, 93.23, 0.86; GCF_000488255.1, s__Acinetobacter indicus, 95.0, 81.83, 0.63; GCF_000368045.1, s__Acinetobacter johnsonii, 95.0, 81.13, 0.57; GCF_000369625.1, s__Acinetobacter variabilis, 95.0, 80.94, 0.5; GCF_002165305.2, s__Acinetobacter sp002165305, 95.0, 80.94, 0.56; GCF_000400735…	99.42	11	N/A	N/A
GCF_013417775.1_ASM1341777v1_genomic	d__Bacteria;p__Proteobacteria;c__Gammaproteobacteria;o__Pseudomonadales;f__Moraxellaceae;g__Acinetobacter;s__Acinetobacter indicus	GCF_000488255.1	95	d__Bacteria;p__Proteobacteria;c__Gammaproteobacteria;o__Pseudomonadales;f__Moraxellaceae;g__Acinetobacter;s__Acinetobacter indicus	97.74	0.9	GCF_000488255.1	95	d__Bacteria;p__Proteobacteria;c__Gammaproteobacteria;o__Pseudomonadales;f__Moraxellaceae;g__Acinetobacter;s__Acinetobacter indicus	97.74	0.9	d__Bacteria;p__Proteobacteria;c__Gammaproteobacteria;o__Pseudomonadales;f__Moraxellaceae;g__Acinetobacter;s__	taxonomic classification defined by topology and ANI	topological placement and ANI have congruent species assignments	GCF_001758345.1, s__Acinetobacter towneri_A, 95.0, 81.7, 0.55; GCF_000368785.1, s__Acinetobacter towneri, 95.0, 81.37, 0.58; GCF_900322255.1, s__Acinetobacter fasciculus, 96.18, 81.35, 0.59; GCA_002296655.1, s__Acinetobacter sp002296655, 95.0, 81.29, 0.58; GCF_000368625.1, s__Acinetobacter schindleri, 95.0, 81.22, 0.56; GCF_000369625.1, s__Acinetobacter variabilis, 95.0, 81.2, 0.61; GCF_000761495…	99.33	11	N/A	N/A
GCF_013417915.1_ASM1341791v1_genomic	d__Bacteria;p__Proteobacteria;c__Gammaproteobacteria;o__Pseudomonadales;f__Moraxellaceae;g__Acinetobacter;s__Acinetobacter indicus	GCF_000488255.1	95	d__Bacteria;p__Proteobacteria;c__Gammaproteobacteria;o__Pseudomonadales;f__Moraxellaceae;g__Acinetobacter;s__Acinetobacter indicus	97.73	0.9	GCF_000488255.1	95	d__Bacteria;p__Proteobacteria;c__Gammaproteobacteria;o__Pseudomonadales;f__Moraxellaceae;g__Acinetobacter;s__Acinetobacter indicus	97.73	0.9	d__Bacteria;p__Proteobacteria;c__Gammaproteobacteria;o__Pseudomonadales;f__Moraxellaceae;g__Acinetobacter;s__	taxonomic classification defined by topology and ANI	topological placement and ANI have congruent species assignments	GCF_001758345.1, s__Acinetobacter towneri_A, 95.0, 81.67, 0.55; GCF_900322255.1, s__Acinetobacter fasciculus, 96.18, 81.34, 0.6; GCF_000368785.1, s__Acinetobacter towneri, 95.0, 81.33, 0.59; GCA_002296655.1, s__Acinetobacter sp002296655, 95.0, 81.22, 0.58; GCF_000368625.1, s__Acinetobacter schindleri, 95.0, 81.21, 0.56; GCF_000369625.1, s__Acinetobacter variabilis, 95.0, 81.21, 0.61; GCA_00036910…	99.33	11	N/A	N/A
GCF_013417935.1_ASM1341793v1_genomic	d__Bacteria;p__Proteobacteria;c__Gammaproteobacteria;o__Pseudomonadales;f__Moraxellaceae;g__Acinetobacter;s__Acinetobacter indicus	GCF_000488255.1	95	d__Bacteria;p__Proteobacteria;c__Gammaproteobacteria;o__Pseudomonadales;f__Moraxellaceae;g__Acinetobacter;s__Acinetobacter indicus	97.74	0.91	GCF_000488255.1	95	d__Bacteria;p__Proteobacteria;c__Gammaproteobacteria;o__Pseudomonadales;f__Moraxellaceae;g__Acinetobacter;s__Acinetobacter indicus	97.74	0.91	d__Bacteria;p__Proteobacteria;c__Gammaproteobacteria;o__Pseudomonadales;f__Moraxellaceae;g__Acinetobacter;s__	taxonomic classification defined by topology and ANI	topological placement and ANI have congruent species assignments	GCF_001758345.1, s__Acinetobacter towneri_A, 95.0, 81.69, 0.55; GCF_000368785.1, s__Acinetobacter towneri, 95.0, 81.35, 0.59; GCF_900322255.1, s__Acinetobacter fasciculus, 96.18, 81.26, 0.6; GCF_000369625.1, s__Acinetobacter variabilis, 95.0, 81.26, 0.62; GCA_002296655.1, s__Acinetobacter sp002296655, 95.0, 81.23, 0.59; GCF_000368625.1, s__Acinetobacter schindleri, 95.0, 81.18, 0.57; GCF_00076149…	99.33	11	N/A	N/A
GCF_013417945.1_ASM1341794v1_genomic	d__Bacteria;p__Proteobacteria;c__Gammaproteobacteria;o__Pseudomonadales;f__Moraxellaceae;g__Acinetobacter;s__Acinetobacter indicus	GCF_000488255.1	95	d__Bacteria;p__Proteobacteria;c__Gammaproteobacteria;o__Pseudomonadales;f__Moraxellaceae;g__Acinetobacter;s__Acinetobacter indicus	97.75	0.91	GCF_000488255.1	95	d__Bacteria;p__Proteobacteria;c__Gammaproteobacteria;o__Pseudomonadales;f__Moraxellaceae;g__Acinetobacter;s__Acinetobacter indicus	97.75	0.91	d__Bacteria;p__Proteobacteria;c__Gammaproteobacteria;o__Pseudomonadales;f__Moraxellaceae;g__Acinetobacter;s__	taxonomic classification defined by topology and ANI	topological placement and ANI have congruent species assignments	GCF_001758345.1, s__Acinetobacter towneri_A, 95.0, 81.72, 0.56; GCF_000368785.1, s__Acinetobacter towneri, 95.0, 81.31, 0.59; GCA_002296655.1, s__Acinetobacter sp002296655, 95.0, 81.26, 0.58; GCF_900322255.1, s__Acinetobacter fasciculus, 96.18, 81.24, 0.6; GCF_000368625.1, s__Acinetobacter schindleri, 95.0, 81.2, 0.56; GCF_000369625.1, s__Acinetobacter variabilis, 95.0, 81.15, 0.61; GCA_000369105…	99.33	11	N/A	N/A
GCF_013417955.1_ASM1341795v1_genomic	d__Bacteria;p__Proteobacteria;c__Gammaproteobacteria;o__Pseudomonadales;f__Moraxellaceae;g__Acinetobacter;s__Acinetobacter indicus	GCF_000488255.1	95	d__Bacteria;p__Proteobacteria;c__Gammaproteobacteria;o__Pseudomonadales;f__Moraxellaceae;g__Acinetobacter;s__Acinetobacter indicus	97.73	0.9	GCF_000488255.1	95	d__Bacteria;p__Proteobacteria;c__Gammaproteobacteria;o__Pseudomonadales;f__Moraxellaceae;g__Acinetobacter;s__Acinetobacter indicus	97.73	0.9	d__Bacteria;p__Proteobacteria;c__Gammaproteobacteria;o__Pseudomonadales;f__Moraxellaceae;g__Acinetobacter;s__	taxonomic classification defined by topology and ANI	topological placement and ANI have congruent species assignments	GCF_001758345.1, s__Acinetobacter towneri_A, 95.0, 81.74, 0.55; GCF_000368785.1, s__Acinetobacter towneri, 95.0, 81.28, 0.59; GCF_900322255.1, s__Acinetobacter fasciculus, 96.18, 81.23, 0.59; GCF_000369625.1, s__Acinetobacter variabilis, 95.0, 81.19, 0.61; GCF_000368625.1, s__Acinetobacter schindleri, 95.0, 81.19, 0.56; GCA_002296655.1, s__Acinetobacter sp002296655, 95.0, 81.16, 0.6; GCA_00036910…	99.33	11	N/A	N/A
GCF_013418255.1_ASM1341825v1_genomic	d__Bacteria;p__Proteobacteria;c__Gammaproteobacteria;o__Pseudomonadales;f__Moraxellaceae;g__Acinetobacter;s__Acinetobacter indicus	GCF_000488255.1	95	d__Bacteria;p__Proteobacteria;c__Gammaproteobacteria;o__Pseudomonadales;f__Moraxellaceae;g__Acinetobacter;s__Acinetobacter indicus	97.75	0.92	GCF_000488255.1	95	d__Bacteria;p__Proteobacteria;c__Gammaproteobacteria;o__Pseudomonadales;f__Moraxellaceae;g__Acinetobacter;s__Acinetobacter indicus	97.75	0.92	d__Bacteria;p__Proteobacteria;c__Gammaproteobacteria;o__Pseudomonadales;f__Moraxellaceae;g__Acinetobacter;s__	taxonomic classification defined by topology and ANI	topological placement and ANI have congruent species assignments	GCF_001758345.1, s__Acinetobacter towneri_A, 95.0, 81.79, 0.56; GCF_000369625.1, s__Acinetobacter variabilis, 95.0, 81.53, 0.63; GCF_000368785.1, s__Acinetobacter towneri, 95.0, 81.44, 0.59; GCF_000368625.1, s__Acinetobacter schindleri, 95.0, 81.35, 0.58; GCF_900683715.1, s__Acinetobacter lwoffii, 96.18, 81.29, 0.64; GCF_000773685.1, s__Acinetobacter sp000773685, 95.0, 81.24, 0.55; GCF_000761495.…	99.33	11	N/A	N/A
GCF_013418835.1_ASM1341883v1_genomic	d__Bacteria;p__Proteobacteria;c__Gammaproteobacteria;o__Pseudomonadales;f__Moraxellaceae;g__Acinetobacter;s__Acinetobacter indicus	GCF_000488255.1	95	d__Bacteria;p__Proteobacteria;c__Gammaproteobacteria;o__Pseudomonadales;f__Moraxellaceae;g__Acinetobacter;s__Acinetobacter indicus	97.7	0.93	GCF_000488255.1	95	d__Bacteria;p__Proteobacteria;c__Gammaproteobacteria;o__Pseudomonadales;f__Moraxellaceae;g__Acinetobacter;s__Acinetobacter indicus	97.7	0.93	d__Bacteria;p__Proteobacteria;c__Gammaproteobacteria;o__Pseudomonadales;f__Moraxellaceae;g__Acinetobacter;s__	taxonomic classification defined by topology and ANI	topological placement and ANI have congruent species assignments	GCF_001758345.1, s__Acinetobacter towneri_A, 95.0, 81.67, 0.56; GCF_000369625.1, s__Acinetobacter variabilis, 95.0, 81.51, 0.63; GCF_000368785.1, s__Acinetobacter towneri, 95.0, 81.43, 0.61; GCF_900683715.1, s__Acinetobacter lwoffii, 96.18, 81.33, 0.64; GCF_000368625.1, s__Acinetobacter schindleri, 95.0, 81.29, 0.6; GCF_900322255.1, s__Acinetobacter fasciculus, 96.18, 81.25, 0.6; GCF_000773685.1,…	99.33	11	N/A	N/A
GCF_013418925.1_ASM1341892v1_genomic	d__Bacteria;p__Proteobacteria;c__Gammaproteobacteria;o__Pseudomonadales;f__Moraxellaceae;g__Acinetobacter;s__Acinetobacter indicus	GCF_000488255.1	95	d__Bacteria;p__Proteobacteria;c__Gammaproteobacteria;o__Pseudomonadales;f__Moraxellaceae;g__Acinetobacter;s__Acinetobacter indicus	97.68	0.93	GCF_000488255.1	95	d__Bacteria;p__Proteobacteria;c__Gammaproteobacteria;o__Pseudomonadales;f__Moraxellaceae;g__Acinetobacter;s__Acinetobacter indicus	97.68	0.93	d__Bacteria;p__Proteobacteria;c__Gammaproteobacteria;o__Pseudomonadales;f__Moraxellaceae;g__Acinetobacter;s__	taxonomic classification defined by topology and ANI	topological placement and ANI have congruent species assignments	GCF_001758345.1, s__Acinetobacter towneri_A, 95.0, 81.63, 0.56; GCF_000369625.1, s__Acinetobacter variabilis, 95.0, 81.5, 0.63; GCF_000368785.1, s__Acinetobacter towneri, 95.0, 81.37, 0.61; GCF_000368625.1, s__Acinetobacter schindleri, 95.0, 81.31, 0.59; GCF_900683715.1, s__Acinetobacter lwoffii, 96.18, 81.26, 0.63; GCF_000761495.1, s__Acinetobacter idrijaensis, 96.09, 81.19, 0.63; GCF_900322255.…	99.33	11	N/A	N/A
GCF_013419145.1_ASM1341914v1_genomic	d__Bacteria;p__Proteobacteria;c__Gammaproteobacteria;o__Pseudomonadales;f__Moraxellaceae;g__Acinetobacter;s__Acinetobacter indicus	GCF_000488255.1	95	d__Bacteria;p__Proteobacteria;c__Gammaproteobacteria;o__Pseudomonadales;f__Moraxellaceae;g__Acinetobacter;s__Acinetobacter indicus	97.69	0.93	GCF_000488255.1	95	d__Bacteria;p__Proteobacteria;c__Gammaproteobacteria;o__Pseudomonadales;f__Moraxellaceae;g__Acinetobacter;s__Acinetobacter indicus	97.69	0.93	d__Bacteria;p__Proteobacteria;c__Gammaproteobacteria;o__Pseudomonadales;f__Moraxellaceae;g__Acinetobacter;s__	taxonomic classification defined by topology and ANI	topological placement and ANI have congruent species assignments	GCF_001758345.1, s__Acinetobacter towneri_A, 95.0, 81.74, 0.55; GCF_000369625.1, s__Acinetobacter variabilis, 95.0, 81.54, 0.62; GCF_000368785.1, s__Acinetobacter towneri, 95.0, 81.44, 0.61; GCF_000368625.1, s__Acinetobacter schindleri, 95.0, 81.4, 0.58; GCF_900683715.1, s__Acinetobacter lwoffii, 96.18, 81.3, 0.63; GCF_000761495.1, s__Acinetobacter idrijaensis, 96.09, 81.19, 0.63; GCF_000773685.1…	99.33	11	N/A	N/A
GCF_013418365.1_ASM1341836v1_genomic	d__Bacteria;p__Proteobacteria;c__Gammaproteobacteria;o__Pseudomonadales;f__Moraxellaceae;g__Acinetobacter;s__Acinetobacter indicus	GCF_000488255.1	95	d__Bacteria;p__Proteobacteria;c__Gammaproteobacteria;o__Pseudomonadales;f__Moraxellaceae;g__Acinetobacter;s__Acinetobacter indicus	97.75	0.88	GCF_000488255.1	95	d__Bacteria;p__Proteobacteria;c__Gammaproteobacteria;o__Pseudomonadales;f__Moraxellaceae;g__Acinetobacter;s__Acinetobacter indicus	97.75	0.88	d__Bacteria;p__Proteobacteria;c__Gammaproteobacteria;o__Pseudomonadales;f__Moraxellaceae;g__Acinetobacter;s__	taxonomic classification defined by topology and ANI	topological placement and ANI have congruent species assignments	GCF_001758345.1, s__Acinetobacter towneri_A, 95.0, 81.7, 0.55; GCF_000368625.1, s__Acinetobacter schindleri, 95.0, 81.56, 0.54; GCF_000369625.1, s__Acinetobacter variabilis, 95.0, 81.45, 0.6; GCF_000368785.1, s__Acinetobacter towneri, 95.0, 81.4, 0.58; GCF_900322255.1, s__Acinetobacter fasciculus, 96.18, 81.33, 0.59; GCF_900683715.1, s__Acinetobacter lwoffii, 96.18, 81.24, 0.62; GCA_002296655.1, …	99.33	11	N/A	N/A
GCF_013418865.1_ASM1341886v1_genomic	d__Bacteria;p__Proteobacteria;c__Gammaproteobacteria;o__Pseudomonadales;f__Moraxellaceae;g__Acinetobacter;s__Acinetobacter indicus	GCF_000488255.1	95	d__Bacteria;p__Proteobacteria;c__Gammaproteobacteria;o__Pseudomonadales;f__Moraxellaceae;g__Acinetobacter;s__Acinetobacter indicus	97.59	0.89	GCF_000488255.1	95	d__Bacteria;p__Proteobacteria;c__Gammaproteobacteria;o__Pseudomonadales;f__Moraxellaceae;g__Acinetobacter;s__Acinetobacter indicus	97.59	0.89	d__Bacteria;p__Proteobacteria;c__Gammaproteobacteria;o__Pseudomonadales;f__Moraxellaceae;g__Acinetobacter;s__	taxonomic classification defined by topology and ANI	topological placement and ANI have congruent species assignments	GCF_001758345.1, s__Acinetobacter towneri_A, 95.0, 82.09, 0.55; GCF_000369625.1, s__Acinetobacter variabilis, 95.0, 81.97, 0.61; GCF_000368785.1, s__Acinetobacter towneri, 95.0, 81.67, 0.59; GCF_900322255.1, s__Acinetobacter fasciculus, 96.18, 81.58, 0.59; GCF_900683715.1, s__Acinetobacter lwoffii, 96.18, 81.54, 0.61; GCA_000369105.1, s__Acinetobacter lwoffii_B, 95.0, 81.49, 0.63; GCF_000761495.1…	99.33	11	N/A	N/A
GCF_013418895.1_ASM1341889v1_genomic	d__Bacteria;p__Proteobacteria;c__Gammaproteobacteria;o__Pseudomonadales;f__Moraxellaceae;g__Acinetobacter;s__Acinetobacter indicus	GCF_000488255.1	95	d__Bacteria;p__Proteobacteria;c__Gammaproteobacteria;o__Pseudomonadales;f__Moraxellaceae;g__Acinetobacter;s__Acinetobacter indicus	97.6	0.88	GCF_000488255.1	95	d__Bacteria;p__Proteobacteria;c__Gammaproteobacteria;o__Pseudomonadales;f__Moraxellaceae;g__Acinetobacter;s__Acinetobacter indicus	97.6	0.88	d__Bacteria;p__Proteobacteria;c__Gammaproteobacteria;o__Pseudomonadales;f__Moraxellaceae;g__Acinetobacter;s__	taxonomic classification defined by topology and ANI	topological placement and ANI have congruent species assignments	GCF_001758345.1, s__Acinetobacter towneri_A, 95.0, 82.29, 0.57; GCF_000369625.1, s__Acinetobacter variabilis, 95.0, 81.88, 0.6; GCF_000368785.1, s__Acinetobacter towneri, 95.0, 81.67, 0.58; GCF_900322255.1, s__Acinetobacter fasciculus, 96.18, 81.58, 0.57; GCF_900683715.1, s__Acinetobacter lwoffii, 96.18, 81.44, 0.61; GCA_000369105.1, s__Acinetobacter lwoffii_B, 95.0, 81.43, 0.6; GCF_000761495.1, …	99.33	11	N/A	N/A
GCF_013417795.1_ASM1341779v1_genomic	d__Bacteria;p__Proteobacteria;c__Gammaproteobacteria;o__Pseudomonadales;f__Moraxellaceae;g__Acinetobacter;s__Acinetobacter indicus	GCF_000488255.1	95	d__Bacteria;p__Proteobacteria;c__Gammaproteobacteria;o__Pseudomonadales;f__Moraxellaceae;g__Acinetobacter;s__Acinetobacter indicus	97.55	0.86	GCF_000488255.1	95	d__Bacteria;p__Proteobacteria;c__Gammaproteobacteria;o__Pseudomonadales;f__Moraxellaceae;g__Acinetobacter;s__Acinetobacter indicus	97.55	0.86	d__Bacteria;p__Proteobacteria;c__Gammaproteobacteria;o__Pseudomonadales;f__Moraxellaceae;g__Acinetobacter;s__	taxonomic classification defined by topology and ANI	topological placement and ANI have congruent species assignments	GCF_001758345.1, s__Acinetobacter towneri_A, 95.0, 82.36, 0.54; GCF_000369625.1, s__Acinetobacter variabilis, 95.0, 81.69, 0.59; GCF_000368785.1, s__Acinetobacter towneri, 95.0, 81.61, 0.58; GCF_900322255.1, s__Acinetobacter fasciculus, 96.18, 81.45, 0.58; GCF_900683715.1, s__Acinetobacter lwoffii, 96.18, 81.34, 0.6; GCF_000368625.1, s__Acinetobacter schindleri, 95.0, 81.28, 0.54; GCA_002296655.1…	99.33	11	N/A	N/A
GCF_013417855.1_ASM1341785v1_genomic	d__Bacteria;p__Proteobacteria;c__Gammaproteobacteria;o__Pseudomonadales;f__Moraxellaceae;g__Acinetobacter;s__Acinetobacter indicus	GCF_000488255.1	95	d__Bacteria;p__Proteobacteria;c__Gammaproteobacteria;o__Pseudomonadales;f__Moraxellaceae;g__Acinetobacter;s__Acinetobacter indicus	97.55	0.85	GCF_000488255.1	95	d__Bacteria;p__Proteobacteria;c__Gammaproteobacteria;o__Pseudomonadales;f__Moraxellaceae;g__Acinetobacter;s__Acinetobacter indicus	97.55	0.85	d__Bacteria;p__Proteobacteria;c__Gammaproteobacteria;o__Pseudomonadales;f__Moraxellaceae;g__Acinetobacter;s__	taxonomic classification defined by topology and ANI	topological placement and ANI have congruent species assignments	GCF_001758345.1, s__Acinetobacter towneri_A, 95.0, 82.24, 0.55; GCF_000369625.1, s__Acinetobacter variabilis, 95.0, 81.78, 0.6; GCF_000368785.1, s__Acinetobacter towneri, 95.0, 81.56, 0.58; GCF_000368625.1, s__Acinetobacter schindleri, 95.0, 81.38, 0.54; GCF_000761495.1, s__Acinetobacter idrijaensis, 96.09, 81.34, 0.59; GCF_900322255.1, s__Acinetobacter fasciculus, 96.18, 81.34, 0.59; GCF_9006837…	99.33	11	N/A	N/A
GCF_013417885.1_ASM1341788v1_genomic	d__Bacteria;p__Proteobacteria;c__Gammaproteobacteria;o__Pseudomonadales;f__Moraxellaceae;g__Acinetobacter;s__Acinetobacter indicus	GCF_000488255.1	95	d__Bacteria;p__Proteobacteria;c__Gammaproteobacteria;o__Pseudomonadales;f__Moraxellaceae;g__Acinetobacter;s__Acinetobacter indicus	97.56	0.86	GCF_000488255.1	95	d__Bacteria;p__Proteobacteria;c__Gammaproteobacteria;o__Pseudomonadales;f__Moraxellaceae;g__Acinetobacter;s__Acinetobacter indicus	97.56	0.86	d__Bacteria;p__Proteobacteria;c__Gammaproteobacteria;o__Pseudomonadales;f__Moraxellaceae;g__Acinetobacter;s__	taxonomic classification defined by topology and ANI	topological placement and ANI have congruent species assignments	GCF_001758345.1, s__Acinetobacter towneri_A, 95.0, 82.3, 0.55; GCF_000369625.1, s__Acinetobacter variabilis, 95.0, 81.81, 0.61; GCF_000368785.1, s__Acinetobacter towneri, 95.0, 81.59, 0.58; GCF_900322255.1, s__Acinetobacter fasciculus, 96.18, 81.45, 0.57; GCF_900683715.1, s__Acinetobacter lwoffii, 96.18, 81.38, 0.6; GCF_000368625.1, s__Acinetobacter schindleri, 95.0, 81.38, 0.55; GCF_000761495.1,…	99.33	11	N/A	N/A
GCF_013418215.1_ASM1341821v1_genomic	d__Bacteria;p__Proteobacteria;c__Gammaproteobacteria;o__Pseudomonadales;f__Moraxellaceae;g__Acinetobacter;s__Acinetobacter indicus	GCF_000488255.1	95	d__Bacteria;p__Proteobacteria;c__Gammaproteobacteria;o__Pseudomonadales;f__Moraxellaceae;g__Acinetobacter;s__Acinetobacter indicus	97.61	0.92	GCF_000488255.1	95	d__Bacteria;p__Proteobacteria;c__Gammaproteobacteria;o__Pseudomonadales;f__Moraxellaceae;g__Acinetobacter;s__Acinetobacter indicus	97.61	0.92	d__Bacteria;p__Proteobacteria;c__Gammaproteobacteria;o__Pseudomonadales;f__Moraxellaceae;g__Acinetobacter;s__	taxonomic classification defined by topology and ANI	topological placement and ANI have congruent species assignments	GCF_001758345.1, s__Acinetobacter towneri_A, 95.0, 81.8, 0.53; GCF_000368785.1, s__Acinetobacter towneri, 95.0, 81.43, 0.58; GCF_000369625.1, s__Acinetobacter variabilis, 95.0, 81.4, 0.61; GCF_900322255.1, s__Acinetobacter fasciculus, 96.18, 81.29, 0.6; GCF_000368625.1, s__Acinetobacter schindleri, 95.0, 81.26, 0.56; GCF_000773685.1, s__Acinetobacter sp000773685, 95.0, 81.25, 0.55; GCF_900683715.…	99.33	11	N/A	N/A
GCF_013419615.1_ASM1341961v1_genomic	d__Bacteria;p__Proteobacteria;c__Gammaproteobacteria;o__Pseudomonadales;f__Moraxellaceae;g__Acinetobacter;s__Acinetobacter indicus	GCF_000488255.1	95	d__Bacteria;p__Proteobacteria;c__Gammaproteobacteria;o__Pseudomonadales;f__Moraxellaceae;g__Acinetobacter;s__Acinetobacter indicus	97.71	0.89	GCF_000488255.1	95	d__Bacteria;p__Proteobacteria;c__Gammaproteobacteria;o__Pseudomonadales;f__Moraxellaceae;g__Acinetobacter;s__Acinetobacter indicus	97.71	0.89	d__Bacteria;p__Proteobacteria;c__Gammaproteobacteria;o__Pseudomonadales;f__Moraxellaceae;g__Acinetobacter;s__	taxonomic classification defined by topology and ANI	topological placement and ANI have congruent species assignments	GCF_001758345.1, s__Acinetobacter towneri_A, 95.0, 81.62, 0.56; GCF_000368785.1, s__Acinetobacter towneri, 95.0, 81.58, 0.57; GCF_000368625.1, s__Acinetobacter schindleri, 95.0, 81.43, 0.55; GCF_900322255.1, s__Acinetobacter fasciculus, 96.18, 81.35, 0.58; GCF_000369625.1, s__Acinetobacter variabilis, 95.0, 81.35, 0.61; GCF_000761495.1, s__Acinetobacter idrijaensis, 96.09, 81.31, 0.6; GCF_9006837…	99.33	11	N/A	N/A
GCF_013418455.1_ASM1341845v1_genomic	d__Bacteria;p__Proteobacteria;c__Gammaproteobacteria;o__Pseudomonadales;f__Moraxellaceae;g__Acinetobacter;s__Acinetobacter indicus	GCF_000488255.1	95	d__Bacteria;p__Proteobacteria;c__Gammaproteobacteria;o__Pseudomonadales;f__Moraxellaceae;g__Acinetobacter;s__Acinetobacter indicus	97.87	0.9	GCF_000488255.1	95	d__Bacteria;p__Proteobacteria;c__Gammaproteobacteria;o__Pseudomonadales;f__Moraxellaceae;g__Acinetobacter;s__Acinetobacter indicus	97.87	0.9	d__Bacteria;p__Proteobacteria;c__Gammaproteobacteria;o__Pseudomonadales;f__Moraxellaceae;g__Acinetobacter;s__	taxonomic classification defined by topology and ANI	topological placement and ANI have congruent species assignments	GCF_001758345.1, s__Acinetobacter towneri_A, 95.0, 81.73, 0.54; GCF_000368785.1, s__Acinetobacter towneri, 95.0, 81.49, 0.6; GCF_000369625.1, s__Acinetobacter variabilis, 95.0, 81.43, 0.6; GCF_900322255.1, s__Acinetobacter fasciculus, 96.18, 81.4, 0.58; GCF_900683715.1, s__Acinetobacter lwoffii, 96.18, 81.31, 0.62; GCF_000761495.1, s__Acinetobacter idrijaensis, 96.09, 81.27, 0.61; GCA_002296655.1…	99.33	11	N/A	N/A
GCF_013418575.1_ASM1341857v1_genomic	d__Bacteria;p__Proteobacteria;c__Gammaproteobacteria;o__Pseudomonadales;f__Moraxellaceae;g__Acinetobacter;s__Acinetobacter indicus	GCF_000488255.1	95	d__Bacteria;p__Proteobacteria;c__Gammaproteobacteria;o__Pseudomonadales;f__Moraxellaceae;g__Acinetobacter;s__Acinetobacter indicus	97.91	0.91	GCF_000488255.1	95	d__Bacteria;p__Proteobacteria;c__Gammaproteobacteria;o__Pseudomonadales;f__Moraxellaceae;g__Acinetobacter;s__Acinetobacter indicus	97.91	0.91	d__Bacteria;p__Proteobacteria;c__Gammaproteobacteria;o__Pseudomonadales;f__Moraxellaceae;g__Acinetobacter;s__	taxonomic classification defined by topology and ANI	topological placement and ANI have congruent species assignments	GCF_001758345.1, s__Acinetobacter towneri_A, 95.0, 81.81, 0.54; GCF_000368785.1, s__Acinetobacter towneri, 95.0, 81.5, 0.6; GCF_000369625.1, s__Acinetobacter variabilis, 95.0, 81.35, 0.6; GCF_900683715.1, s__Acinetobacter lwoffii, 96.18, 81.32, 0.61; GCF_000761495.1, s__Acinetobacter idrijaensis, 96.09, 81.29, 0.6; GCA_002296655.1, s__Acinetobacter sp002296655, 95.0, 81.26, 0.59; GCA_000369105.1,…	99.33	11	N/A	N/A
GCF_013418645.1_ASM1341864v1_genomic	d__Bacteria;p__Proteobacteria;c__Gammaproteobacteria;o__Pseudomonadales;f__Moraxellaceae;g__Acinetobacter;s__Acinetobacter indicus	GCF_000488255.1	95	d__Bacteria;p__Proteobacteria;c__Gammaproteobacteria;o__Pseudomonadales;f__Moraxellaceae;g__Acinetobacter;s__Acinetobacter indicus	97.92	0.9	GCF_000488255.1	95	d__Bacteria;p__Proteobacteria;c__Gammaproteobacteria;o__Pseudomonadales;f__Moraxellaceae;g__Acinetobacter;s__Acinetobacter indicus	97.92	0.9	d__Bacteria;p__Proteobacteria;c__Gammaproteobacteria;o__Pseudomonadales;f__Moraxellaceae;g__Acinetobacter;s__	taxonomic classification defined by topology and ANI	topological placement and ANI have congruent species assignments	GCF_001758345.1, s__Acinetobacter towneri_A, 95.0, 81.78, 0.54; GCF_000368785.1, s__Acinetobacter towneri, 95.0, 81.46, 0.6; GCF_000369625.1, s__Acinetobacter variabilis, 95.0, 81.45, 0.62; GCF_900683715.1, s__Acinetobacter lwoffii, 96.18, 81.31, 0.63; GCF_000368625.1, s__Acinetobacter schindleri, 95.0, 81.27, 0.57; GCA_000369105.1, s__Acinetobacter lwoffii_B, 95.0, 81.25, 0.62; GCA_002296655.1, …	99.33	11	N/A	N/A
GCF_013420185.1_ASM1342018v1_genomic	d__Bacteria;p__Proteobacteria;c__Gammaproteobacteria;o__Pseudomonadales;f__Moraxellaceae;g__Acinetobacter;s__Acinetobacter indicus	GCF_000488255.1	95	d__Bacteria;p__Proteobacteria;c__Gammaproteobacteria;o__Pseudomonadales;f__Moraxellaceae;g__Acinetobacter;s__Acinetobacter indicus	97.7	0.89	GCF_000488255.1	95	d__Bacteria;p__Proteobacteria;c__Gammaproteobacteria;o__Pseudomonadales;f__Moraxellaceae;g__Acinetobacter;s__Acinetobacter indicus	97.7	0.89	d__Bacteria;p__Proteobacteria;c__Gammaproteobacteria;o__Pseudomonadales;f__Moraxellaceae;g__Acinetobacter;s__	taxonomic classification defined by topology and ANI	topological placement and ANI have congruent species assignments	GCF_001758345.1, s__Acinetobacter towneri_A, 95.0, 81.56, 0.54; GCF_000368785.1, s__Acinetobacter towneri, 95.0, 81.44, 0.58; GCF_000369625.1, s__Acinetobacter variabilis, 95.0, 81.32, 0.61; GCF_900322255.1, s__Acinetobacter fasciculus, 96.18, 81.29, 0.58; GCF_000368625.1, s__Acinetobacter schindleri, 95.0, 81.28, 0.54; GCF_900683715.1, s__Acinetobacter lwoffii, 96.18, 81.14, 0.61; GCF_000761495.…	99.33	11	N/A	N/A
GCF_013418555.1_ASM1341855v1_genomic	d__Bacteria;p__Proteobacteria;c__Gammaproteobacteria;o__Pseudomonadales;f__Moraxellaceae;g__Acinetobacter;s__Acinetobacter indicus	GCF_000488255.1	95	d__Bacteria;p__Proteobacteria;c__Gammaproteobacteria;o__Pseudomonadales;f__Moraxellaceae;g__Acinetobacter;s__Acinetobacter indicus	97.6	0.89	GCF_000488255.1	95	d__Bacteria;p__Proteobacteria;c__Gammaproteobacteria;o__Pseudomonadales;f__Moraxellaceae;g__Acinetobacter;s__Acinetobacter indicus	97.6	0.89	d__Bacteria;p__Proteobacteria;c__Gammaproteobacteria;o__Pseudomonadales;f__Moraxellaceae;g__Acinetobacter;s__	taxonomic classification defined by topology and ANI	topological placement and ANI have congruent species assignments	GCF_001758345.1, s__Acinetobacter towneri_A, 95.0, 82.18, 0.55; GCF_000368785.1, s__Acinetobacter towneri, 95.0, 82.04, 0.58; GCF_000369625.1, s__Acinetobacter variabilis, 95.0, 81.89, 0.62; GCF_900322255.1, s__Acinetobacter fasciculus, 96.18, 81.69, 0.58; GCF_900683715.1, s__Acinetobacter lwoffii, 96.18, 81.61, 0.61; GCF_000632455.1, s__Acinetobacter sp000632455, 95.0, 81.49, 0.34; GCA_002296655…	99.33	11	N/A	N/A
GCF_013419015.1_ASM1341901v1_genomic	d__Bacteria;p__Proteobacteria;c__Gammaproteobacteria;o__Pseudomonadales;f__Moraxellaceae;g__Acinetobacter;s__Acinetobacter indicus	GCF_000488255.1	95	d__Bacteria;p__Proteobacteria;c__Gammaproteobacteria;o__Pseudomonadales;f__Moraxellaceae;g__Acinetobacter;s__Acinetobacter indicus	97.48	0.89	GCF_000488255.1	95	d__Bacteria;p__Proteobacteria;c__Gammaproteobacteria;o__Pseudomonadales;f__Moraxellaceae;g__Acinetobacter;s__Acinetobacter indicus	97.48	0.89	d__Bacteria;p__Proteobacteria;c__Gammaproteobacteria;o__Pseudomonadales;f__Moraxellaceae;g__Acinetobacter;s__	taxonomic classification defined by topology and ANI	topological placement and ANI have congruent species assignments	GCF_001758345.1, s__Acinetobacter towneri_A, 95.0, 82.49, 0.56; GCF_000368785.1, s__Acinetobacter towneri, 95.0, 81.72, 0.59; GCF_900322255.1, s__Acinetobacter fasciculus, 96.18, 81.64, 0.58; GCF_000369625.1, s__Acinetobacter variabilis, 95.0, 81.63, 0.59; GCF_900683715.1, s__Acinetobacter lwoffii, 96.18, 81.6, 0.6; GCA_000369105.1, s__Acinetobacter lwoffii_B, 95.0, 81.55, 0.61; GCF_000761495.1, …	99.33	11	N/A	N/A
GCF_013419035.1_ASM1341903v1_genomic	d__Bacteria;p__Proteobacteria;c__Gammaproteobacteria;o__Pseudomonadales;f__Moraxellaceae;g__Acinetobacter;s__Acinetobacter indicus	GCF_000488255.1	95	d__Bacteria;p__Proteobacteria;c__Gammaproteobacteria;o__Pseudomonadales;f__Moraxellaceae;g__Acinetobacter;s__Acinetobacter indicus	97.47	0.89	GCF_000488255.1	95	d__Bacteria;p__Proteobacteria;c__Gammaproteobacteria;o__Pseudomonadales;f__Moraxellaceae;g__Acinetobacter;s__Acinetobacter indicus	97.47	0.89	d__Bacteria;p__Proteobacteria;c__Gammaproteobacteria;o__Pseudomonadales;f__Moraxellaceae;g__Acinetobacter;s__	taxonomic classification defined by topology and ANI	topological placement and ANI have congruent species assignments	GCF_001758345.1, s__Acinetobacter towneri_A, 95.0, 82.46, 0.56; GCF_000368785.1, s__Acinetobacter towneri, 95.0, 81.96, 0.59; GCF_000369625.1, s__Acinetobacter variabilis, 95.0, 81.8, 0.6; GCF_900683715.1, s__Acinetobacter lwoffii, 96.18, 81.57, 0.61; GCA_000369105.1, s__Acinetobacter lwoffii_B, 95.0, 81.4, 0.61; GCF_900322255.1, s__Acinetobacter fasciculus, 96.18, 81.36, 0.59; GCF_000761495.1, s…	99.33	11	N/A	N/A
GCF_013419335.1_ASM1341933v1_genomic	d__Bacteria;p__Proteobacteria;c__Gammaproteobacteria;o__Pseudomonadales;f__Moraxellaceae;g__Acinetobacter;s__Acinetobacter indicus	GCF_000488255.1	95	d__Bacteria;p__Proteobacteria;c__Gammaproteobacteria;o__Pseudomonadales;f__Moraxellaceae;g__Acinetobacter;s__Acinetobacter indicus	97.57	0.91	GCF_000488255.1	95	d__Bacteria;p__Proteobacteria;c__Gammaproteobacteria;o__Pseudomonadales;f__Moraxellaceae;g__Acinetobacter;s__Acinetobacter indicus	97.57	0.91	d__Bacteria;p__Proteobacteria;c__Gammaproteobacteria;o__Pseudomonadales;f__Moraxellaceae;g__Acinetobacter;s__	taxonomic classification defined by topology and ANI	topological placement and ANI have congruent species assignments	GCF_001758345.1, s__Acinetobacter towneri_A, 95.0, 81.95, 0.56; GCF_000368785.1, s__Acinetobacter towneri, 95.0, 81.83, 0.59; GCF_000369625.1, s__Acinetobacter variabilis, 95.0, 81.77, 0.63; GCA_002296655.1, s__Acinetobacter sp002296655, 95.0, 81.31, 0.59; GCF_000368625.1, s__Acinetobacter schindleri, 95.0, 81.26, 0.56; GCF_900322255.1, s__Acinetobacter fasciculus, 96.18, 81.24, 0.6; GCF_90068371…	99.33	11	N/A	N/A
GCF_013419315.1_ASM1341931v1_genomic	d__Bacteria;p__Proteobacteria;c__Gammaproteobacteria;o__Pseudomonadales;f__Moraxellaceae;g__Acinetobacter;s__Acinetobacter indicus	GCF_000488255.1	95	d__Bacteria;p__Proteobacteria;c__Gammaproteobacteria;o__Pseudomonadales;f__Moraxellaceae;g__Acinetobacter;s__Acinetobacter indicus	97.77	0.88	GCF_000488255.1	95	d__Bacteria;p__Proteobacteria;c__Gammaproteobacteria;o__Pseudomonadales;f__Moraxellaceae;g__Acinetobacter;s__Acinetobacter indicus	97.77	0.88	d__Bacteria;p__Proteobacteria;c__Gammaproteobacteria;o__Pseudomonadales;f__Moraxellaceae;g__Acinetobacter;s__	taxonomic classification defined by topology and ANI	topological placement and ANI have congruent species assignments	GCF_001758345.1, s__Acinetobacter towneri_A, 95.0, 81.59, 0.55; GCF_000368785.1, s__Acinetobacter towneri, 95.0, 81.5, 0.57; GCF_000369625.1, s__Acinetobacter variabilis, 95.0, 81.38, 0.6; GCF_000368625.1, s__Acinetobacter schindleri, 95.0, 81.29, 0.54; GCF_900322255.1, s__Acinetobacter fasciculus, 96.18, 81.29, 0.58; GCF_900683715.1, s__Acinetobacter lwoffii, 96.18, 81.26, 0.61; GCF_000761495.1,…	99.33	11	N/A	N/A
GCF_013419325.1_ASM1341932v1_genomic	d__Bacteria;p__Proteobacteria;c__Gammaproteobacteria;o__Pseudomonadales;f__Moraxellaceae;g__Acinetobacter;s__Acinetobacter indicus	GCF_000488255.1	95	d__Bacteria;p__Proteobacteria;c__Gammaproteobacteria;o__Pseudomonadales;f__Moraxellaceae;g__Acinetobacter;s__Acinetobacter indicus	97.71	0.89	GCF_000488255.1	95	d__Bacteria;p__Proteobacteria;c__Gammaproteobacteria;o__Pseudomonadales;f__Moraxellaceae;g__Acinetobacter;s__Acinetobacter indicus	97.71	0.89	d__Bacteria;p__Proteobacteria;c__Gammaproteobacteria;o__Pseudomonadales;f__Moraxellaceae;g__Acinetobacter;s__	taxonomic classification defined by topology and ANI	topological placement and ANI have congruent species assignments	GCF_001758345.1, s__Acinetobacter towneri_A, 95.0, 81.54, 0.55; GCF_000368785.1, s__Acinetobacter towneri, 95.0, 81.49, 0.57; GCF_900322255.1, s__Acinetobacter fasciculus, 96.18, 81.37, 0.58; GCF_000369625.1, s__Acinetobacter variabilis, 95.0, 81.3, 0.6; GCF_000761495.1, s__Acinetobacter idrijaensis, 96.09, 81.22, 0.6; GCF_900683715.1, s__Acinetobacter lwoffii, 96.18, 81.2, 0.62; GCF_000368625.1,…	99.33	11	N/A	N/A
GCF_013418935.1_ASM1341893v1_genomic	d__Bacteria;p__Proteobacteria;c__Gammaproteobacteria;o__Pseudomonadales;f__Moraxellaceae;g__Acinetobacter;s__Acinetobacter indicus	GCF_000488255.1	95	d__Bacteria;p__Proteobacteria;c__Gammaproteobacteria;o__Pseudomonadales;f__Moraxellaceae;g__Acinetobacter;s__Acinetobacter indicus	97.45	0.88	GCF_000488255.1	95	d__Bacteria;p__Proteobacteria;c__Gammaproteobacteria;o__Pseudomonadales;f__Moraxellaceae;g__Acinetobacter;s__Acinetobacter indicus	97.45	0.88	d__Bacteria;p__Proteobacteria;c__Gammaproteobacteria;o__Pseudomonadales;f__Moraxellaceae;g__Acinetobacter;s__	taxonomic classification defined by topology and ANI	topological placement and ANI have congruent species assignments	GCF_001758345.1, s__Acinetobacter towneri_A, 95.0, 82.51, 0.56; GCF_000368785.1, s__Acinetobacter towneri, 95.0, 81.82, 0.59; GCF_000369625.1, s__Acinetobacter variabilis, 95.0, 81.79, 0.6; GCA_000369105.1, s__Acinetobacter lwoffii_B, 95.0, 81.5, 0.61; GCF_900322255.1, s__Acinetobacter fasciculus, 96.18, 81.48, 0.58; GCF_900683715.1, s__Acinetobacter lwoffii, 96.18, 81.47, 0.61; GCF_000761495.1, …	99.33	11	N/A	N/A
GCF_013418855.1_ASM1341885v1_genomic	d__Bacteria;p__Proteobacteria;c__Gammaproteobacteria;o__Pseudomonadales;f__Moraxellaceae;g__Acinetobacter;s__Acinetobacter indicus	GCF_000488255.1	95	d__Bacteria;p__Proteobacteria;c__Gammaproteobacteria;o__Pseudomonadales;f__Moraxellaceae;g__Acinetobacter;s__Acinetobacter indicus	97.4	0.88	GCF_000488255.1	95	d__Bacteria;p__Proteobacteria;c__Gammaproteobacteria;o__Pseudomonadales;f__Moraxellaceae;g__Acinetobacter;s__Acinetobacter indicus	97.4	0.88	d__Bacteria;p__Proteobacteria;c__Gammaproteobacteria;o__Pseudomonadales;f__Moraxellaceae;g__Acinetobacter;s__	taxonomic classification defined by topology and ANI	topological placement and ANI have congruent species assignments	GCF_001758345.1, s__Acinetobacter towneri_A, 95.0, 82.47, 0.56; GCF_000368785.1, s__Acinetobacter towneri, 95.0, 81.88, 0.59; GCF_000369625.1, s__Acinetobacter variabilis, 95.0, 81.7, 0.59; GCF_900683715.1, s__Acinetobacter lwoffii, 96.18, 81.62, 0.6; GCF_900322255.1, s__Acinetobacter fasciculus, 96.18, 81.62, 0.58; GCF_000761495.1, s__Acinetobacter idrijaensis, 96.09, 81.47, 0.58; GCA_000369105.…	99.33	11	N/A	N/A
GCF_013420645.1_ASM1342064v1_genomic	d__Bacteria;p__Proteobacteria;c__Gammaproteobacteria;o__Pseudomonadales;f__Moraxellaceae;g__Acinetobacter;s__Acinetobacter indicus	GCF_000488255.1	95	d__Bacteria;p__Proteobacteria;c__Gammaproteobacteria;o__Pseudomonadales;f__Moraxellaceae;g__Acinetobacter;s__Acinetobacter indicus	97.5	0.87	GCF_000488255.1	95	d__Bacteria;p__Proteobacteria;c__Gammaproteobacteria;o__Pseudomonadales;f__Moraxellaceae;g__Acinetobacter;s__Acinetobacter indicus	97.5	0.87	d__Bacteria;p__Proteobacteria;c__Gammaproteobacteria;o__Pseudomonadales;f__Moraxellaceae;g__Acinetobacter;s__	taxonomic classification defined by topology and ANI	topological placement and ANI have congruent species assignments	GCF_001758345.1, s__Acinetobacter towneri_A, 95.0, 82.25, 0.55; GCF_000369625.1, s__Acinetobacter variabilis, 95.0, 81.96, 0.58; GCF_000368785.1, s__Acinetobacter towneri, 95.0, 81.94, 0.59; GCF_900322255.1, s__Acinetobacter fasciculus, 96.18, 81.65, 0.58; GCF_000368625.1, s__Acinetobacter schindleri, 95.0, 81.6, 0.55; GCA_000369105.1, s__Acinetobacter lwoffii_B, 95.0, 81.54, 0.61; GCF_000773685.…	94.37	11	N/A	N/A
GCF_013418945.1_ASM1341894v1_genomic	d__Bacteria;p__Proteobacteria;c__Gammaproteobacteria;o__Pseudomonadales;f__Moraxellaceae;g__Acinetobacter;s__Acinetobacter indicus	GCF_000488255.1	95	d__Bacteria;p__Proteobacteria;c__Gammaproteobacteria;o__Pseudomonadales;f__Moraxellaceae;g__Acinetobacter;s__Acinetobacter indicus	97.39	0.87	GCF_000488255.1	95	d__Bacteria;p__Proteobacteria;c__Gammaproteobacteria;o__Pseudomonadales;f__Moraxellaceae;g__Acinetobacter;s__Acinetobacter indicus	97.39	0.87	d__Bacteria;p__Proteobacteria;c__Gammaproteobacteria;o__Pseudomonadales;f__Moraxellaceae;g__Acinetobacter;s__	taxonomic classification defined by topology and ANI	topological placement and ANI have congruent species assignments	GCF_001758345.1, s__Acinetobacter towneri_A, 95.0, 82.49, 0.56; GCF_000368785.1, s__Acinetobacter towneri, 95.0, 81.83, 0.61; GCF_000369625.1, s__Acinetobacter variabilis, 95.0, 81.68, 0.6; GCF_900322255.1, s__Acinetobacter fasciculus, 96.18, 81.68, 0.59; GCF_900683715.1, s__Acinetobacter lwoffii, 96.18, 81.5, 0.61; GCA_000369105.1, s__Acinetobacter lwoffii_B, 95.0, 81.44, 0.61; GCF_000761495.1, …	99.33	11	N/A	N/A
GCF_013420295.1_ASM1342029v1_genomic	d__Bacteria;p__Proteobacteria;c__Gammaproteobacteria;o__Pseudomonadales;f__Moraxellaceae;g__Acinetobacter;s__Acinetobacter sp002135245	GCF_002135245.1	95	d__Bacteria;p__Proteobacteria;c__Gammaproteobacteria;o__Pseudomonadales;f__Moraxellaceae;g__Acinetobacter;s__Acinetobacter sp002135245	96.99	0.9	GCF_002135245.1	95	d__Bacteria;p__Proteobacteria;c__Gammaproteobacteria;o__Pseudomonadales;f__Moraxellaceae;g__Acinetobacter;s__Acinetobacter sp002135245	96.99	0.9	d__Bacteria;p__Proteobacteria;c__Gammaproteobacteria;o__Pseudomonadales;f__Moraxellaceae;g__Acinetobacter;s__	taxonomic classification defined by topology and ANI	topological placement and ANI have congruent species assignments	GCF_900096895.1, s__Acinetobacter kookii, 95.0, 91.62, 0.83; GCF_002135315.1, s__Acinetobacter sp002135315, 95.0, 89.04, 0.82; GCA_002455755.1, s__Acinetobacter sp002455755, 95.0, 88.53, 0.78; GCA_002365595.1, s__Acinetobacter sp002365595, 95.0, 88.13, 0.81; GCF_002135355.1, s__Acinetobacter sp002135355, 95.0, 87.68, 0.77; GCF_004336635.1, s__Acinetobacter sp004336635, 95.0, 84.64, 0.72; GCF_0021…	99.4	11	N/A	N/A
GCF_013420305.1_ASM1342030v1_genomic	d__Bacteria;p__Proteobacteria;c__Gammaproteobacteria;o__Pseudomonadales;f__Moraxellaceae;g__Acinetobacter;s__Acinetobacter sp002135245	GCF_002135245.1	95	d__Bacteria;p__Proteobacteria;c__Gammaproteobacteria;o__Pseudomonadales;f__Moraxellaceae;g__Acinetobacter;s__Acinetobacter sp002135245	96.96	0.89	GCF_002135245.1	95	d__Bacteria;p__Proteobacteria;c__Gammaproteobacteria;o__Pseudomonadales;f__Moraxellaceae;g__Acinetobacter;s__Acinetobacter sp002135245	96.96	0.89	d__Bacteria;p__Proteobacteria;c__Gammaproteobacteria;o__Pseudomonadales;f__Moraxellaceae;g__Acinetobacter;s__	taxonomic classification defined by topology and ANI	topological placement and ANI have congruent species assignments	GCF_900096895.1, s__Acinetobacter kookii, 95.0, 91.58, 0.82; GCF_002135315.1, s__Acinetobacter sp002135315, 95.0, 89.02, 0.82; GCA_002455755.1, s__Acinetobacter sp002455755, 95.0, 88.44, 0.79; GCA_002365595.1, s__Acinetobacter sp002365595, 95.0, 88.14, 0.81; GCF_002135355.1, s__Acinetobacter sp002135355, 95.0, 87.68, 0.76; GCF_004336635.1, s__Acinetobacter sp004336635, 95.0, 84.57, 0.73; GCF_0021…	99.4	11	N/A	N/A
GCF_013417255.1_ASM1341725v1_genomic	d__Bacteria;p__Proteobacteria;c__Gammaproteobacteria;o__Pseudomonadales;f__Moraxellaceae;g__Acinetobacter;s__Acinetobacter sp002135245	GCF_002135245.1	95	d__Bacteria;p__Proteobacteria;c__Gammaproteobacteria;o__Pseudomonadales;f__Moraxellaceae;g__Acinetobacter;s__Acinetobacter sp002135245	96.95	0.86	GCF_002135245.1	95	d__Bacteria;p__Proteobacteria;c__Gammaproteobacteria;o__Pseudomonadales;f__Moraxellaceae;g__Acinetobacter;s__Acinetobacter sp002135245	96.95	0.86	d__Bacteria;p__Proteobacteria;c__Gammaproteobacteria;o__Pseudomonadales;f__Moraxellaceae;g__Acinetobacter;s__	taxonomic classification defined by topology and ANI	topological placement and ANI have congruent species assignments	GCF_900096895.1, s__Acinetobacter kookii, 95.0, 91.49, 0.83; GCF_002135315.1, s__Acinetobacter sp002135315, 95.0, 88.93, 0.78; GCA_002455755.1, s__Acinetobacter sp002455755, 95.0, 88.7, 0.78; GCA_002365595.1, s__Acinetobacter sp002365595, 95.0, 88.05, 0.82; GCF_002135355.1, s__Acinetobacter sp002135355, 95.0, 87.65, 0.75; GCF_004336635.1, s__Acinetobacter sp004336635, 95.0, 84.88, 0.72; GCF_00433…	99.4	11	N/A	N/A
GCF_013420235.1_ASM1342023v1_genomic	d__Bacteria;p__Proteobacteria;c__Gammaproteobacteria;o__Pseudomonadales;f__Moraxellaceae;g__Acinetobacter;s__Acinetobacter sp002135245	GCF_002135245.1	95	d__Bacteria;p__Proteobacteria;c__Gammaproteobacteria;o__Pseudomonadales;f__Moraxellaceae;g__Acinetobacter;s__Acinetobacter sp002135245	96.98	0.89	GCF_002135245.1	95	d__Bacteria;p__Proteobacteria;c__Gammaproteobacteria;o__Pseudomonadales;f__Moraxellaceae;g__Acinetobacter;s__Acinetobacter sp002135245	96.98	0.89	d__Bacteria;p__Proteobacteria;c__Gammaproteobacteria;o__Pseudomonadales;f__Moraxellaceae;g__Acinetobacter;s__	taxonomic classification defined by topology and ANI	topological placement and ANI have congruent species assignments	GCF_900096895.1, s__Acinetobacter kookii, 95.0, 91.63, 0.82; GCF_002135315.1, s__Acinetobacter sp002135315, 95.0, 89.04, 0.81; GCA_002455755.1, s__Acinetobacter sp002455755, 95.0, 88.4, 0.8; GCA_002365595.1, s__Acinetobacter sp002365595, 95.0, 88.22, 0.81; GCF_002135355.1, s__Acinetobacter sp002135355, 95.0, 87.7, 0.76; GCF_004336635.1, s__Acinetobacter sp004336635, 95.0, 84.67, 0.74; GCF_0021351…	99.4	11	N/A	N/A
GCF_013418145.1_ASM1341814v1_genomic	d__Bacteria;p__Proteobacteria;c__Gammaproteobacteria;o__Pseudomonadales;f__Moraxellaceae;g__Acinetobacter;s__Acinetobacter sp002135245	GCF_002135245.1	95	d__Bacteria;p__Proteobacteria;c__Gammaproteobacteria;o__Pseudomonadales;f__Moraxellaceae;g__Acinetobacter;s__Acinetobacter sp002135245	96.86	0.86	GCF_002135245.1	95	d__Bacteria;p__Proteobacteria;c__Gammaproteobacteria;o__Pseudomonadales;f__Moraxellaceae;g__Acinetobacter;s__Acinetobacter sp002135245	96.86	0.86	d__Bacteria;p__Proteobacteria;c__Gammaproteobacteria;o__Pseudomonadales;f__Moraxellaceae;g__Acinetobacter;s__	taxonomic classification defined by topology and ANI	topological placement and ANI have congruent species assignments	GCF_900096895.1, s__Acinetobacter kookii, 95.0, 91.5, 0.8; GCF_002135315.1, s__Acinetobacter sp002135315, 95.0, 88.87, 0.8; GCA_002455755.1, s__Acinetobacter sp002455755, 95.0, 88.54, 0.77; GCA_002365595.1, s__Acinetobacter sp002365595, 95.0, 88.22, 0.79; GCF_002135355.1, s__Acinetobacter sp002135355, 95.0, 87.74, 0.76; GCF_004336635.1, s__Acinetobacter sp004336635, 95.0, 84.91, 0.72; GCF_0021351…	99.4	11	N/A	N/A
GCF_013418025.1_ASM1341802v1_genomic	d__Bacteria;p__Proteobacteria;c__Gammaproteobacteria;o__Pseudomonadales;f__Moraxellaceae;g__Acinetobacter;s__Acinetobacter piscicola_A	GCF_004152775.1	95	d__Bacteria;p__Proteobacteria;c__Gammaproteobacteria;o__Pseudomonadales;f__Moraxellaceae;g__Acinetobacter;s__Acinetobacter piscicola_A	98.3	0.87	GCF_004152775.1	95	d__Bacteria;p__Proteobacteria;c__Gammaproteobacteria;o__Pseudomonadales;f__Moraxellaceae;g__Acinetobacter;s__Acinetobacter piscicola_A	98.3	0.87	d__Bacteria;p__Proteobacteria;c__Gammaproteobacteria;o__Pseudomonadales;f__Moraxellaceae;g__Acinetobacter;s__	taxonomic classification defined by topology and ANI	topological placement and ANI have congruent species assignments	GCF_003268395.1, s__Acinetobacter sp003268395, 95.0, 86.11, 0.72; GCF_003024515.2, s__Acinetobacter sp003024515, 95.0, 85.98, 0.68; GCF_001704615.2, s__Acinetobacter defluvii, 95.0, 84.54, 0.66; GCF_001696605.3, s__Acinetobacter wuhouensis, 95.0, 82.06, 0.54; GCF_000214135.1, s__Acinetobacter sp000214135, 95.0, 81.6, 0.54; GCF_003611475.1, s__Acinetobacter sp003611475, 95.0, 81.42, 0.5; GCF_00223…	98.49	11	N/A	N/A
GCF_013418065.1_ASM1341806v1_genomic	d__Bacteria;p__Proteobacteria;c__Gammaproteobacteria;o__Pseudomonadales;f__Moraxellaceae;g__Acinetobacter;s__Acinetobacter piscicola_A	GCF_004152775.1	95	d__Bacteria;p__Proteobacteria;c__Gammaproteobacteria;o__Pseudomonadales;f__Moraxellaceae;g__Acinetobacter;s__Acinetobacter piscicola_A	98.33	0.86	GCF_004152775.1	95	d__Bacteria;p__Proteobacteria;c__Gammaproteobacteria;o__Pseudomonadales;f__Moraxellaceae;g__Acinetobacter;s__Acinetobacter piscicola_A	98.33	0.86	d__Bacteria;p__Proteobacteria;c__Gammaproteobacteria;o__Pseudomonadales;f__Moraxellaceae;g__Acinetobacter;s__	taxonomic classification defined by topology and ANI	topological placement and ANI have congruent species assignments	GCF_003268395.1, s__Acinetobacter sp003268395, 95.0, 86.22, 0.72; GCF_003024515.2, s__Acinetobacter sp003024515, 95.0, 86.02, 0.67; GCF_001704615.2, s__Acinetobacter defluvii, 95.0, 84.5, 0.67; GCF_001696605.3, s__Acinetobacter wuhouensis, 95.0, 82.06, 0.54; GCF_000214135.1, s__Acinetobacter sp000214135, 95.0, 81.57, 0.54; GCF_003611475.1, s__Acinetobacter sp003611475, 95.0, 81.39, 0.5; GCF_00036…	98.49	11	N/A	N/A
GCF_013418085.1_ASM1341808v1_genomic	d__Bacteria;p__Proteobacteria;c__Gammaproteobacteria;o__Pseudomonadales;f__Moraxellaceae;g__Acinetobacter;s__Acinetobacter piscicola_A	GCF_004152775.1	95	d__Bacteria;p__Proteobacteria;c__Gammaproteobacteria;o__Pseudomonadales;f__Moraxellaceae;g__Acinetobacter;s__Acinetobacter piscicola_A	98.38	0.86	GCF_004152775.1	95	d__Bacteria;p__Proteobacteria;c__Gammaproteobacteria;o__Pseudomonadales;f__Moraxellaceae;g__Acinetobacter;s__Acinetobacter piscicola_A	98.38	0.86	d__Bacteria;p__Proteobacteria;c__Gammaproteobacteria;o__Pseudomonadales;f__Moraxellaceae;g__Acinetobacter;s__	taxonomic classification defined by topology and ANI	topological placement and ANI have congruent species assignments	GCF_003268395.1, s__Acinetobacter sp003268395, 95.0, 86.17, 0.73; GCF_003024515.2, s__Acinetobacter sp003024515, 95.0, 85.99, 0.68; GCF_001704615.2, s__Acinetobacter defluvii, 95.0, 84.54, 0.67; GCF_001696605.3, s__Acinetobacter wuhouensis, 95.0, 82.11, 0.54; GCF_000214135.1, s__Acinetobacter sp000214135, 95.0, 81.6, 0.54; GCF_003611475.1, s__Acinetobacter sp003611475, 95.0, 81.29, 0.5; GCF_00223…	98.49	11	N/A	N/A
GCF_013418115.1_ASM1341811v1_genomic	d__Bacteria;p__Proteobacteria;c__Gammaproteobacteria;o__Pseudomonadales;f__Moraxellaceae;g__Acinetobacter;s__Acinetobacter piscicola_A	GCF_004152775.1	95	d__Bacteria;p__Proteobacteria;c__Gammaproteobacteria;o__Pseudomonadales;f__Moraxellaceae;g__Acinetobacter;s__Acinetobacter piscicola_A	98.36	0.86	GCF_004152775.1	95	d__Bacteria;p__Proteobacteria;c__Gammaproteobacteria;o__Pseudomonadales;f__Moraxellaceae;g__Acinetobacter;s__Acinetobacter piscicola_A	98.36	0.86	d__Bacteria;p__Proteobacteria;c__Gammaproteobacteria;o__Pseudomonadales;f__Moraxellaceae;g__Acinetobacter;s__	taxonomic classification defined by topology and ANI	topological placement and ANI have congruent species assignments	GCF_003268395.1, s__Acinetobacter sp003268395, 95.0, 86.11, 0.72; GCF_003024515.2, s__Acinetobacter sp003024515, 95.0, 85.96, 0.68; GCF_001704615.2, s__Acinetobacter defluvii, 95.0, 84.43, 0.67; GCF_001696605.3, s__Acinetobacter wuhouensis, 95.0, 82.06, 0.54; GCF_000214135.1, s__Acinetobacter sp000214135, 95.0, 81.63, 0.54; GCF_003611475.1, s__Acinetobacter sp003611475, 95.0, 81.3, 0.5; GCF_00223…	98.49	11	N/A	N/A
GCF_013417345.1_ASM1341734v1_genomic	d__Bacteria;p__Proteobacteria;c__Gammaproteobacteria;o__Pseudomonadales;f__Moraxellaceae;g__Acinetobacter;s__Acinetobacter sp000632455	GCF_000632455.1	95	d__Bacteria;p__Proteobacteria;c__Gammaproteobacteria;o__Pseudomonadales;f__Moraxellaceae;g__Acinetobacter;s__Acinetobacter sp000632455	98.32	0.89	GCF_000632455.1	95	d__Bacteria;p__Proteobacteria;c__Gammaproteobacteria;o__Pseudomonadales;f__Moraxellaceae;g__Acinetobacter;s__Acinetobacter sp000632455	98.32	0.89	d__Bacteria;p__Proteobacteria;c__Gammaproteobacteria;o__Pseudomonadales;f__Moraxellaceae;g__Acinetobacter;s__	taxonomic classification defined by topology and ANI	topological placement and ANI have congruent species assignments	GCF_000488255.1, s__Acinetobacter indicus, 95.0, 81.56, 0.34; GCF_900322255.1, s__Acinetobacter fasciculus, 96.18, 81.39, 0.33; GCF_000369625.1, s__Acinetobacter variabilis, 95.0, 81.36, 0.36; GCA_000369105.1, s__Acinetobacter lwoffii_B, 95.0, 81.21, 0.33; GCF_900683715.1, s__Acinetobacter lwoffii, 96.18, 81.13, 0.34; GCF_000761495.1, s__Acinetobacter idrijaensis, 96.09, 81.11, 0.33; GCA_00686410…	99.38	11	N/A	N/A
GCF_013417635.1_ASM1341763v1_genomic	d__Bacteria;p__Proteobacteria;c__Gammaproteobacteria;o__Pseudomonadales;f__Moraxellaceae;g__Acinetobacter;s__Acinetobacter sp000632455	GCF_000632455.1	95	d__Bacteria;p__Proteobacteria;c__Gammaproteobacteria;o__Pseudomonadales;f__Moraxellaceae;g__Acinetobacter;s__Acinetobacter sp000632455	97.4	0.86	GCF_000632455.1	95	d__Bacteria;p__Proteobacteria;c__Gammaproteobacteria;o__Pseudomonadales;f__Moraxellaceae;g__Acinetobacter;s__Acinetobacter sp000632455	97.4	0.86	d__Bacteria;p__Proteobacteria;c__Gammaproteobacteria;o__Pseudomonadales;f__Moraxellaceae;g__Acinetobacter;s__	taxonomic classification defined by topology and ANI	topological placement and ANI have congruent species assignments	GCF_000369625.1, s__Acinetobacter variabilis, 95.0, 80.93, 0.37; GCF_003611515.1, s__Acinetobacter sp003611515, 95.0, 80.88, 0.37; GCF_000761495.1, s__Acinetobacter idrijaensis, 96.09, 80.82, 0.34; GCF_900322255.1, s__Acinetobacter fasciculus, 96.18, 80.79, 0.32; GCF_001647675.1, s__Acinetobacter sp001647675, 95.0, 80.76, 0.39; GCF_000368625.1, s__Acinetobacter schindleri, 95.0, 80.69, 0.36; GCF_…	99.29	11	N/A	N/A
GCF_012371315.1_ASM1237131v1_genomic	d__Bacteria;p__Proteobacteria;c__Gammaproteobacteria;o__Pseudomonadales;f__Moraxellaceae;g__Acinetobacter;s__	N/A	N/A	N/A	N/A	N/A	N/A	N/A	N/A	N/A	N/A	d__Bacteria;p__Proteobacteria;c__Gammaproteobacteria;o__Pseudomonadales;f__Moraxellaceae;g__Acinetobacter;s__	taxonomic classification defined by topology and ANI	N/A	GCF_001758345.1, s__Acinetobacter towneri_A, 95.0, 88.88, 0.84; GCF_000368785.1, s__Acinetobacter towneri, 95.0, 88.73, 0.87; GCA_002296655.1, s__Acinetobacter sp002296655, 95.0, 88.69, 0.83; GCF_000488255.1, s__Acinetobacter indicus, 95.0, 82.18, 0.63; GCF_000369625.1, s__Acinetobacter variabilis, 95.0, 81.35, 0.54; GCF_000368045.1, s__Acinetobacter johnsonii, 95.0, 81.09, 0.58; GCF_002135195.1,…	99.4	11	0.996991	Genome not assigned to closest species as it falls outside its pre-defined ANI radius
GCF_012371325.1_ASM1237132v1_genomic	d__Bacteria;p__Proteobacteria;c__Gammaproteobacteria;o__Pseudomonadales;f__Moraxellaceae;g__Acinetobacter;s__	N/A	N/A	N/A	N/A	N/A	N/A	N/A	N/A	N/A	N/A	d__Bacteria;p__Proteobacteria;c__Gammaproteobacteria;o__Pseudomonadales;f__Moraxellaceae;g__Acinetobacter;s__	taxonomic classification defined by topology and ANI	N/A	GCF_000368785.1, s__Acinetobacter towneri, 95.0, 88.71, 0.85; GCF_001758345.1, s__Acinetobacter towneri_A, 95.0, 88.71, 0.84; GCA_002296655.1, s__Acinetobacter sp002296655, 95.0, 88.62, 0.82; GCF_000488255.1, s__Acinetobacter indicus, 95.0, 82.16, 0.62; GCF_000368045.1, s__Acinetobacter johnsonii, 95.0, 81.21, 0.58; GCF_002165305.2, s__Acinetobacter sp002165305, 95.0, 80.97, 0.55; GCF_001647675.1…	99.44	11	0.996979	Genome not assigned to closest species as it falls outside its pre-defined ANI radius
GCF_012371415.1_ASM1237141v1_genomic	d__Bacteria;p__Proteobacteria;c__Gammaproteobacteria;o__Pseudomonadales;f__Moraxellaceae;g__Acinetobacter;s__	N/A	N/A	N/A	N/A	N/A	N/A	N/A	N/A	N/A	N/A	d__Bacteria;p__Proteobacteria;c__Gammaproteobacteria;o__Pseudomonadales;f__Moraxellaceae;g__Acinetobacter;s__	taxonomic classification defined by topology and ANI	N/A	GCF_000368785.1, s__Acinetobacter towneri, 95.0, 88.87, 0.85; GCA_002296655.1, s__Acinetobacter sp002296655, 95.0, 88.71, 0.83; GCF_001758345.1, s__Acinetobacter towneri_A, 95.0, 88.59, 0.82; GCF_000488255.1, s__Acinetobacter indicus, 95.0, 82.08, 0.63; GCF_000369625.1, s__Acinetobacter variabilis, 95.0, 80.9, 0.54; GCF_000368045.1, s__Acinetobacter johnsonii, 95.0, 80.84, 0.55; GCF_001647675.1, …	99.44	11	0.996973	Genome not assigned to closest species as it falls outside its pre-defined ANI radius

## Sheet: tet(X5)
Table S4. Taxonomical assignment of tet(X5)-positive genomes retrived from GenBank
user_genome	classification	fastani_reference	fastani_reference_radius	fastani_taxonomy	fastani_ani	fastani_af	closest_placement_reference	closest_placement_radius	closest_placement_taxonomy	closest_placement_ani	closest_placement_af	pplacer_taxonomy	classification_method	note	other_related_references(genome_id,species_name,radius,ANI,AF)	aa_percent	translation_table	red_value	warnings
GCF_008694085.1_ASM869408v1_genomic	d__Bacteria;p__Proteobacteria;c__Gammaproteobacteria;o__Pseudomonadales;f__Moraxellaceae;g__Acinetobacter;s__Acinetobacter pittii	GCF_000369045.1	95	d__Bacteria;p__Proteobacteria;c__Gammaproteobacteria;o__Pseudomonadales;f__Moraxellaceae;g__Acinetobacter;s__Acinetobacter pittii	96.43	0.91	GCF_000369045.1	95	d__Bacteria;p__Proteobacteria;c__Gammaproteobacteria;o__Pseudomonadales;f__Moraxellaceae;g__Acinetobacter;s__Acinetobacter pittii	96.43	0.91	d__Bacteria;p__Proteobacteria;c__Gammaproteobacteria;o__Pseudomonadales;f__Moraxellaceae;g__Acinetobacter;s__	taxonomic classification defined by topology and ANI	topological placement and ANI have congruent species assignments	GCF_002928115.1, s__Acinetobacter pittii_H, 95.0, 94.42, 0.88; GCF_001605885.1, s__Acinetobacter lactucae, 95.0, 93.47, 0.87; GCF_000399685.1, s__Acinetobacter pittii_E, 95.0, 92.63, 0.85; GCF_000196795.1, s__Acinetobacter oleivorans, 95.0, 91.65, 0.85; GCF_000313935.1, s__Acinetobacter sp000313935, 95.0, 91.19, 0.86; GCF_000399665.1, s__Acinetobacter calcoaceticus_B, 95.0, 90.84, 0.85; GCF_00036…	99.03	11	N/A	N/A
GCF_013394285.1_ASM1339428v1_genomic	d__Bacteria;p__Proteobacteria;c__Gammaproteobacteria;o__Pseudomonadales;f__Moraxellaceae;g__Acinetobacter;s__Acinetobacter baumannii	GCF_002811175.1	95	d__Bacteria;p__Proteobacteria;c__Gammaproteobacteria;o__Pseudomonadales;f__Moraxellaceae;g__Acinetobacter;s__Acinetobacter baumannii	97.64	0.88	GCF_002811175.1	95	d__Bacteria;p__Proteobacteria;c__Gammaproteobacteria;o__Pseudomonadales;f__Moraxellaceae;g__Acinetobacter;s__Acinetobacter baumannii	97.64	0.88	d__Bacteria;p__Proteobacteria;c__Gammaproteobacteria;o__Pseudomonadales;f__Moraxellaceae;g__Acinetobacter;s__	taxonomic classification defined by topology and ANI	topological placement and ANI have congruent species assignments	GCF_000368085.1, s__Acinetobacter nosocomialis, 95.0, 92.05, 0.87; GCF_000368065.1, s__Acinetobacter seifertii, 95.0, 90.37, 0.79; GCF_002928115.1, s__Acinetobacter pittii_H, 95.0, 89.24, 0.83; GCF_000369045.1, s__Acinetobacter pittii, 95.0, 89.2, 0.84; GCF_000399685.1, s__Acinetobacter pittii_E, 95.0, 88.57, 0.81; GCF_001605885.1, s__Acinetobacter lactucae, 95.0, 88.52, 0.82; GCF_000196795.1, s_…	98.99	11	N/A	N/A

## Sheet: tet(X5.2)
Table S4. Taxonomical assignment of tet(X5.2)-positive genomes retrived from GenBank
user_genome	classification	fastani_reference	fastani_reference_radius	fastani_taxonomy	fastani_ani	fastani_af	closest_placement_reference	closest_placement_radius	closest_placement_taxonomy	closest_placement_ani	closest_placement_af	pplacer_taxonomy	classification_method	note	other_related_references(genome_id,species_name,radius,ANI,AF)	aa_percent	translation_table	red_value	warnings
GCF_013417155.1_ASM1341715v1_genomic	d__Bacteria;p__Proteobacteria;c__Gammaproteobacteria;o__Pseudomonadales;f__Moraxellaceae;g__Acinetobacter;s__Acinetobacter lwoffii	GCF_900683715.1	96.18	d__Bacteria;p__Proteobacteria;c__Gammaproteobacteria;o__Pseudomonadales;f__Moraxellaceae;g__Acinetobacter;s__Acinetobacter lwoffii	96.23	0.87	N/A	N/A	N/A	N/A	N/A	d__Bacteria;p__Proteobacteria;c__Gammaproteobacteria;o__Pseudomonadales;f__Moraxellaceae;g__Acinetobacter;s__	ANI	topological placement and ANI have incongruent species assignments	GCF_900683715.1, s__Acinetobacter lwoffii, 96.18, 96.23, 0.87; GCA_002367455.1, s__Acinetobacter sp002367455, 95.9, 96.18, 0.89; GCF_000761495.1, s__Acinetobacter idrijaensis, 96.09, 96.12, 0.85; GCF_900322255.1, s__Acinetobacter fasciculus, 96.18, 96.02, 0.85; GCF_001647535.1, s__Acinetobacter sp001647535, 95.0, 90.62, 0.8; GCA_000369105.1, s__Acinetobacter lwoffii_B, 95.0, 89.66, 0.81; GCF_0003…	99.4	11	N/A	N/A
GCF_013420445.1_ASM1342044v1_genomic	d__Bacteria;p__Proteobacteria;c__Gammaproteobacteria;o__Pseudomonadales;f__Moraxellaceae;g__Acinetobacter;s__Acinetobacter lwoffii_B	GCA_000369105.1	95	d__Bacteria;p__Proteobacteria;c__Gammaproteobacteria;o__Pseudomonadales;f__Moraxellaceae;g__Acinetobacter;s__Acinetobacter lwoffii_B	97.05	0.86	GCA_000369105.1	95	d__Bacteria;p__Proteobacteria;c__Gammaproteobacteria;o__Pseudomonadales;f__Moraxellaceae;g__Acinetobacter;s__Acinetobacter lwoffii_B	97.05	0.86	d__Bacteria;p__Proteobacteria;c__Gammaproteobacteria;o__Pseudomonadales;f__Moraxellaceae;g__Acinetobacter;s__	taxonomic classification defined by topology and ANI	topological placement and ANI have congruent species assignments	GCF_900322255.1, s__Acinetobacter fasciculus, 96.18, 89.31, 0.8; GCF_900683715.1, s__Acinetobacter lwoffii, 96.18, 89.15, 0.82; GCF_000761495.1, s__Acinetobacter idrijaensis, 96.09, 89.12, 0.8; GCA_002367455.1, s__Acinetobacter sp002367455, 95.9, 88.69, 0.85; GCF_001647535.1, s__Acinetobacter sp001647535, 95.0, 87.27, 0.78; GCF_000369625.1, s__Acinetobacter variabilis, 95.0, 83.61, 0.73; GCF_0003…	99.37	11	N/A	N/A
GCF_013418175.1_ASM1341817v1_genomic	d__Bacteria;p__Proteobacteria;c__Gammaproteobacteria;o__Pseudomonadales;f__Moraxellaceae;g__Acinetobacter;s__Acinetobacter lwoffii_B	GCA_000369105.1	95	d__Bacteria;p__Proteobacteria;c__Gammaproteobacteria;o__Pseudomonadales;f__Moraxellaceae;g__Acinetobacter;s__Acinetobacter lwoffii_B	97.01	0.89	GCA_000369105.1	95	d__Bacteria;p__Proteobacteria;c__Gammaproteobacteria;o__Pseudomonadales;f__Moraxellaceae;g__Acinetobacter;s__Acinetobacter lwoffii_B	97.01	0.89	d__Bacteria;p__Proteobacteria;c__Gammaproteobacteria;o__Pseudomonadales;f__Moraxellaceae;g__Acinetobacter;s__	taxonomic classification defined by topology and ANI	topological placement and ANI have congruent species assignments	GCF_900322255.1, s__Acinetobacter fasciculus, 96.18, 89.02, 0.8; GCF_000761495.1, s__Acinetobacter idrijaensis, 96.09, 88.78, 0.81; GCF_900683715.1, s__Acinetobacter lwoffii, 96.18, 88.78, 0.81; GCA_002367455.1, s__Acinetobacter sp002367455, 95.9, 88.29, 0.86; GCF_001647535.1, s__Acinetobacter sp001647535, 95.0, 86.87, 0.78; GCF_000369625.1, s__Acinetobacter variabilis, 95.0, 83.59, 0.74; GCF_000…	99.37	11	N/A	N/A
GCF_009829025.1_ASM982902v1_genomic	d__Bacteria;p__Proteobacteria;c__Gammaproteobacteria;o__Pseudomonadales;f__Moraxellaceae;g__Acinetobacter;s__Acinetobacter lwoffii_B	GCA_000369105.1	95	d__Bacteria;p__Proteobacteria;c__Gammaproteobacteria;o__Pseudomonadales;f__Moraxellaceae;g__Acinetobacter;s__Acinetobacter lwoffii_B	97.04	0.9	GCA_000369105.1	95	d__Bacteria;p__Proteobacteria;c__Gammaproteobacteria;o__Pseudomonadales;f__Moraxellaceae;g__Acinetobacter;s__Acinetobacter lwoffii_B	97.04	0.9	d__Bacteria;p__Proteobacteria;c__Gammaproteobacteria;o__Pseudomonadales;f__Moraxellaceae;g__Acinetobacter;s__	taxonomic classification defined by topology and ANI	topological placement and ANI have congruent species assignments	GCF_900322255.1, s__Acinetobacter fasciculus, 96.18, 88.97, 0.78; GCF_900683715.1, s__Acinetobacter lwoffii, 96.18, 88.95, 0.85; GCF_000761495.1, s__Acinetobacter idrijaensis, 96.09, 88.76, 0.84; GCA_002367455.1, s__Acinetobacter sp002367455, 95.9, 88.39, 0.86; GCF_001647535.1, s__Acinetobacter sp001647535, 95.0, 86.84, 0.8; GCF_000369625.1, s__Acinetobacter variabilis, 95.0, 83.65, 0.76; GCF_000…	99.37	11	N/A	N/A
GCF_006864105.1_ASM686410v1_genomic	d__Bacteria;p__Proteobacteria;c__Gammaproteobacteria;o__Pseudomonadales;f__Moraxellaceae;g__Acinetobacter;s__Acinetobacter lwoffii_C	GCA_006864105.1	95	d__Bacteria;p__Proteobacteria;c__Gammaproteobacteria;o__Pseudomonadales;f__Moraxellaceae;g__Acinetobacter;s__Acinetobacter lwoffii_C	100	0.99	GCA_006864105.1	95	d__Bacteria;p__Proteobacteria;c__Gammaproteobacteria;o__Pseudomonadales;f__Moraxellaceae;g__Acinetobacter;s__Acinetobacter lwoffii_C	100	0.99	d__Bacteria;p__Proteobacteria;c__Gammaproteobacteria;o__Pseudomonadales;f__Moraxellaceae;g__Acinetobacter;s__	taxonomic classification defined by topology and ANI	topological placement and ANI have congruent species assignments	GCF_000369625.1, s__Acinetobacter variabilis, 95.0, 82.89, 0.71; GCF_900322255.1, s__Acinetobacter fasciculus, 96.18, 82.66, 0.66; GCF_900683715.1, s__Acinetobacter lwoffii, 96.18, 82.65, 0.71; GCA_000369105.1, s__Acinetobacter lwoffii_B, 95.0, 82.52, 0.73; GCF_001647535.1, s__Acinetobacter sp001647535, 95.0, 82.52, 0.68; GCF_000761495.1, s__Acinetobacter idrijaensis, 96.09, 82.5, 0.72; GCA_00236…	97.26	11	N/A	N/A
GCF_011174875.1_ASM1117487v1_genomic	d__Bacteria;p__Proteobacteria;c__Gammaproteobacteria;o__Pseudomonadales;f__Moraxellaceae;g__Acinetobacter;s__Acinetobacter variabilis	GCF_000369625.1	95	d__Bacteria;p__Proteobacteria;c__Gammaproteobacteria;o__Pseudomonadales;f__Moraxellaceae;g__Acinetobacter;s__Acinetobacter variabilis	95.22	0.84	GCF_000369625.1	95	d__Bacteria;p__Proteobacteria;c__Gammaproteobacteria;o__Pseudomonadales;f__Moraxellaceae;g__Acinetobacter;s__Acinetobacter variabilis	95.22	0.84	d__Bacteria;p__Proteobacteria;c__Gammaproteobacteria;o__Pseudomonadales;f__Moraxellaceae;g__Acinetobacter;s__	taxonomic classification defined by topology and ANI	topological placement and ANI have congruent species assignments	GCF_000761495.1, s__Acinetobacter idrijaensis, 96.09, 84.95, 0.75; GCF_002688565.1, s__Acinetobacter sp002688565, 95.0, 84.28, 0.64; GCF_900322255.1, s__Acinetobacter fasciculus, 96.18, 84.14, 0.7; GCF_900683715.1, s__Acinetobacter lwoffii, 96.18, 83.98, 0.71; GCF_000368625.1, s__Acinetobacter schindleri, 95.0, 83.78, 0.66; GCF_001647535.1, s__Acinetobacter sp001647535, 95.0, 83.62, 0.68; GCA_000…	99.42	11	N/A	N/A
GCF_011192225.1_ASM1119222v1_genomic	d__Bacteria;p__Proteobacteria;c__Gammaproteobacteria;o__Pseudomonadales;f__Moraxellaceae;g__Acinetobacter;s__Acinetobacter variabilis	GCF_000369625.1	95	d__Bacteria;p__Proteobacteria;c__Gammaproteobacteria;o__Pseudomonadales;f__Moraxellaceae;g__Acinetobacter;s__Acinetobacter variabilis	95.18	0.83	GCF_000369625.1	95	d__Bacteria;p__Proteobacteria;c__Gammaproteobacteria;o__Pseudomonadales;f__Moraxellaceae;g__Acinetobacter;s__Acinetobacter variabilis	95.18	0.83	d__Bacteria;p__Proteobacteria;c__Gammaproteobacteria;o__Pseudomonadales;f__Moraxellaceae;g__Acinetobacter;s__	taxonomic classification defined by topology and ANI	topological placement and ANI have congruent species assignments	GCF_000761495.1, s__Acinetobacter idrijaensis, 96.09, 84.98, 0.74; GCF_002688565.1, s__Acinetobacter sp002688565, 95.0, 84.25, 0.65; GCF_900322255.1, s__Acinetobacter fasciculus, 96.18, 84.22, 0.7; GCF_900683715.1, s__Acinetobacter lwoffii, 96.18, 84.05, 0.7; GCF_000368625.1, s__Acinetobacter schindleri, 95.0, 83.89, 0.65; GCF_000773685.1, s__Acinetobacter sp000773685, 95.0, 83.77, 0.67; GCF_0016…	99.42	11	N/A	N/A
GCF_013417705.1_ASM1341770v1_genomic	d__Bacteria;p__Proteobacteria;c__Gammaproteobacteria;o__Pseudomonadales;f__Moraxellaceae;g__Acinetobacter;s__Acinetobacter variabilis	GCF_000369625.1	95	d__Bacteria;p__Proteobacteria;c__Gammaproteobacteria;o__Pseudomonadales;f__Moraxellaceae;g__Acinetobacter;s__Acinetobacter variabilis	95.31	0.89	GCF_000369625.1	95	d__Bacteria;p__Proteobacteria;c__Gammaproteobacteria;o__Pseudomonadales;f__Moraxellaceae;g__Acinetobacter;s__Acinetobacter variabilis	95.31	0.89	d__Bacteria;p__Proteobacteria;c__Gammaproteobacteria;o__Pseudomonadales;f__Moraxellaceae;g__Acinetobacter;s__	taxonomic classification defined by topology and ANI	topological placement and ANI have congruent species assignments	GCF_900322255.1, s__Acinetobacter fasciculus, 96.18, 84.04, 0.74; GCF_002688565.1, s__Acinetobacter sp002688565, 95.0, 83.99, 0.67; GCF_900683715.1, s__Acinetobacter lwoffii, 96.18, 83.95, 0.75; GCF_000761495.1, s__Acinetobacter idrijaensis, 96.09, 83.83, 0.73; GCF_001647535.1, s__Acinetobacter sp001647535, 95.0, 83.79, 0.72; GCA_000369105.1, s__Acinetobacter lwoffii_B, 95.0, 83.66, 0.74; GCF_000…	99.4	11	N/A	N/A
GCF_013417275.1_ASM1341727v1_genomic	d__Bacteria;p__Proteobacteria;c__Gammaproteobacteria;o__Pseudomonadales;f__Moraxellaceae;g__Acinetobacter;s__Acinetobacter variabilis	GCF_000369625.1	95	d__Bacteria;p__Proteobacteria;c__Gammaproteobacteria;o__Pseudomonadales;f__Moraxellaceae;g__Acinetobacter;s__Acinetobacter variabilis	95.37	0.85	GCF_000369625.1	95	d__Bacteria;p__Proteobacteria;c__Gammaproteobacteria;o__Pseudomonadales;f__Moraxellaceae;g__Acinetobacter;s__Acinetobacter variabilis	95.37	0.85	d__Bacteria;p__Proteobacteria;c__Gammaproteobacteria;o__Pseudomonadales;f__Moraxellaceae;g__Acinetobacter;s__	taxonomic classification defined by topology and ANI	topological placement and ANI have congruent species assignments	GCF_900683715.1, s__Acinetobacter lwoffii, 96.18, 84.19, 0.72; GCF_002688565.1, s__Acinetobacter sp002688565, 95.0, 84.12, 0.65; GCF_900322255.1, s__Acinetobacter fasciculus, 96.18, 84.05, 0.73; GCF_000761495.1, s__Acinetobacter idrijaensis, 96.09, 83.93, 0.72; GCF_000368625.1, s__Acinetobacter schindleri, 95.0, 83.82, 0.67; GCA_000369105.1, s__Acinetobacter lwoffii_B, 95.0, 83.66, 0.71; GCF_0007…	99.4	11	N/A	N/A
GCF_013417175.1_ASM1341717v1_genomic	d__Bacteria;p__Proteobacteria;c__Gammaproteobacteria;o__Pseudomonadales;f__Moraxellaceae;g__Acinetobacter;s__Acinetobacter variabilis	GCF_000369625.1	95	d__Bacteria;p__Proteobacteria;c__Gammaproteobacteria;o__Pseudomonadales;f__Moraxellaceae;g__Acinetobacter;s__Acinetobacter variabilis	95.18	0.85	GCF_000369625.1	95	d__Bacteria;p__Proteobacteria;c__Gammaproteobacteria;o__Pseudomonadales;f__Moraxellaceae;g__Acinetobacter;s__Acinetobacter variabilis	95.18	0.85	d__Bacteria;p__Proteobacteria;c__Gammaproteobacteria;o__Pseudomonadales;f__Moraxellaceae;g__Acinetobacter;s__	taxonomic classification defined by topology and ANI	topological placement and ANI have congruent species assignments	GCF_002688565.1, s__Acinetobacter sp002688565, 95.0, 84.02, 0.65; GCF_900322255.1, s__Acinetobacter fasciculus, 96.18, 83.98, 0.72; GCF_001647535.1, s__Acinetobacter sp001647535, 95.0, 83.77, 0.72; GCF_000761495.1, s__Acinetobacter idrijaensis, 96.09, 83.76, 0.7; GCF_900683715.1, s__Acinetobacter lwoffii, 96.18, 83.75, 0.71; GCF_000773685.1, s__Acinetobacter sp000773685, 95.0, 83.68, 0.7; GCA_000…	98.59	11	N/A	N/A
GCF_013420325.1_ASM1342032v1_genomic	d__Bacteria;p__Proteobacteria;c__Gammaproteobacteria;o__Pseudomonadales;f__Moraxellaceae;g__Acinetobacter;s__Acinetobacter schindleri	GCF_000368625.1	95	d__Bacteria;p__Proteobacteria;c__Gammaproteobacteria;o__Pseudomonadales;f__Moraxellaceae;g__Acinetobacter;s__Acinetobacter schindleri	97.19	0.85	GCF_000368625.1	95	d__Bacteria;p__Proteobacteria;c__Gammaproteobacteria;o__Pseudomonadales;f__Moraxellaceae;g__Acinetobacter;s__Acinetobacter schindleri	97.19	0.85	d__Bacteria;p__Proteobacteria;c__Gammaproteobacteria;o__Pseudomonadales;f__Moraxellaceae;g__Acinetobacter;s__	taxonomic classification defined by topology and ANI	topological placement and ANI have congruent species assignments	GCF_002688565.1, s__Acinetobacter sp002688565, 95.0, 88.47, 0.78; GCF_000773685.1, s__Acinetobacter sp000773685, 95.0, 84.46, 0.77; GCF_000369625.1, s__Acinetobacter variabilis, 95.0, 84.4, 0.66; GCF_900322255.1, s__Acinetobacter fasciculus, 96.18, 83.38, 0.68; GCF_900683715.1, s__Acinetobacter lwoffii, 96.18, 83.34, 0.67; GCF_000761495.1, s__Acinetobacter idrijaensis, 96.09, 83.27, 0.66; GCF_001…	99.44	11	N/A	N/A
GCF_013418165.1_ASM1341816v1_genomic	d__Bacteria;p__Proteobacteria;c__Gammaproteobacteria;o__Pseudomonadales;f__Moraxellaceae;g__Acinetobacter;s__Acinetobacter gandensis	GCF_001678755.1	95	d__Bacteria;p__Proteobacteria;c__Gammaproteobacteria;o__Pseudomonadales;f__Moraxellaceae;g__Acinetobacter;s__Acinetobacter gandensis	98.5	0.84	GCF_001678755.1	95	d__Bacteria;p__Proteobacteria;c__Gammaproteobacteria;o__Pseudomonadales;f__Moraxellaceae;g__Acinetobacter;s__Acinetobacter gandensis	98.5	0.84	d__Bacteria;p__Proteobacteria;c__Gammaproteobacteria;o__Pseudomonadales;f__Moraxellaceae;g__Acinetobacter;s__	taxonomic classification defined by topology and ANI	topological placement and ANI have congruent species assignments	GCF_002018365.1, s__Acinetobacter sp002018365, 95.0, 85.24, 0.69; GCF_002135295.1, s__Acinetobacter sp002135295, 95.0, 84.6, 0.69; GCF_002165305.2, s__Acinetobacter sp002165305, 95.0, 82.98, 0.52; GCF_000761495.1, s__Acinetobacter idrijaensis, 96.09, 82.81, 0.5; GCF_003024515.2, s__Acinetobacter sp003024515, 95.0, 82.36, 0.45; GCF_003611475.1, s__Acinetobacter sp003611475, 95.0, 82.28, 0.44; GCF_…	99.4	11	N/A	N/A
GCF_013420285.1_ASM1342028v1_genomic	d__Bacteria;p__Proteobacteria;c__Gammaproteobacteria;o__Pseudomonadales;f__Moraxellaceae;g__Acinetobacter;s__Acinetobacter gandensis	GCF_001678755.1	95	d__Bacteria;p__Proteobacteria;c__Gammaproteobacteria;o__Pseudomonadales;f__Moraxellaceae;g__Acinetobacter;s__Acinetobacter gandensis	98.51	0.84	GCF_001678755.1	95	d__Bacteria;p__Proteobacteria;c__Gammaproteobacteria;o__Pseudomonadales;f__Moraxellaceae;g__Acinetobacter;s__Acinetobacter gandensis	98.51	0.84	d__Bacteria;p__Proteobacteria;c__Gammaproteobacteria;o__Pseudomonadales;f__Moraxellaceae;g__Acinetobacter;s__	taxonomic classification defined by topology and ANI	topological placement and ANI have congruent species assignments	GCF_002018365.1, s__Acinetobacter sp002018365, 95.0, 85.27, 0.69; GCF_002135295.1, s__Acinetobacter sp002135295, 95.0, 84.65, 0.68; GCF_002165305.2, s__Acinetobacter sp002165305, 95.0, 82.95, 0.53; GCF_000761495.1, s__Acinetobacter idrijaensis, 96.09, 82.88, 0.49; GCF_003024515.2, s__Acinetobacter sp003024515, 95.0, 82.4, 0.45; GCF_003611475.1, s__Acinetobacter sp003611475, 95.0, 82.2, 0.45; GCF_…	99.4	11	N/A	N/A
GCF_013419635.1_ASM1341963v1_genomic	d__Bacteria;p__Proteobacteria;c__Gammaproteobacteria;o__Pseudomonadales;f__Moraxellaceae;g__Acinetobacter;s__Acinetobacter sp002018365	GCF_002018365.1	95	d__Bacteria;p__Proteobacteria;c__Gammaproteobacteria;o__Pseudomonadales;f__Moraxellaceae;g__Acinetobacter;s__Acinetobacter sp002018365	95.51	0.9	GCF_002018365.1	95	d__Bacteria;p__Proteobacteria;c__Gammaproteobacteria;o__Pseudomonadales;f__Moraxellaceae;g__Acinetobacter;s__Acinetobacter sp002018365	95.51	0.9	d__Bacteria;p__Proteobacteria;c__Gammaproteobacteria;o__Pseudomonadales;f__Moraxellaceae;g__Acinetobacter;s__	taxonomic classification defined by topology and ANI	topological placement and ANI have congruent species assignments	GCF_001678755.1, s__Acinetobacter gandensis, 95.0, 85.54, 0.77; GCF_002135295.1, s__Acinetobacter sp002135295, 95.0, 84.78, 0.75; GCF_003024525.2, s__Acinetobacter cumulans, 95.0, 82.31, 0.58; GCF_003611515.1, s__Acinetobacter sp003611515, 95.0, 81.73, 0.55; GCF_001647675.1, s__Acinetobacter sp001647675, 95.0, 81.42, 0.51; GCF_003611465.1, s__Acinetobacter sp003611465, 95.0, 81.37, 0.49; GCF_0021…	99.4	11	N/A	N/A
GCF_013419025.1_ASM1341902v1_genomic	d__Bacteria;p__Proteobacteria;c__Gammaproteobacteria;o__Pseudomonadales;f__Moraxellaceae;g__Acinetobacter;s__Acinetobacter sp002018365	GCF_002018365.1	95	d__Bacteria;p__Proteobacteria;c__Gammaproteobacteria;o__Pseudomonadales;f__Moraxellaceae;g__Acinetobacter;s__Acinetobacter sp002018365	95.72	0.86	GCF_002018365.1	95	d__Bacteria;p__Proteobacteria;c__Gammaproteobacteria;o__Pseudomonadales;f__Moraxellaceae;g__Acinetobacter;s__Acinetobacter sp002018365	95.72	0.86	d__Bacteria;p__Proteobacteria;c__Gammaproteobacteria;o__Pseudomonadales;f__Moraxellaceae;g__Acinetobacter;s__	taxonomic classification defined by topology and ANI	topological placement and ANI have congruent species assignments	GCF_001678755.1, s__Acinetobacter gandensis, 95.0, 85.25, 0.78; GCF_002135295.1, s__Acinetobacter sp002135295, 95.0, 84.87, 0.72; GCF_002165305.2, s__Acinetobacter sp002165305, 95.0, 82.87, 0.52; GCF_000761495.1, s__Acinetobacter idrijaensis, 96.09, 82.8, 0.49; GCF_001704615.2, s__Acinetobacter defluvii, 95.0, 82.75, 0.45; GCF_003024525.2, s__Acinetobacter cumulans, 95.0, 82.54, 0.56; GCF_0030245…	99.4	11	N/A	N/A
GCF_013420775.1_ASM1342077v1_genomic	d__Bacteria;p__Proteobacteria;c__Gammaproteobacteria;o__Pseudomonadales;f__Moraxellaceae;g__Acinetobacter;s__Acinetobacter sp002018365	GCF_002018365.1	95	d__Bacteria;p__Proteobacteria;c__Gammaproteobacteria;o__Pseudomonadales;f__Moraxellaceae;g__Acinetobacter;s__Acinetobacter sp002018365	95.73	0.86	GCF_002018365.1	95	d__Bacteria;p__Proteobacteria;c__Gammaproteobacteria;o__Pseudomonadales;f__Moraxellaceae;g__Acinetobacter;s__Acinetobacter sp002018365	95.73	0.86	d__Bacteria;p__Proteobacteria;c__Gammaproteobacteria;o__Pseudomonadales;f__Moraxellaceae;g__Acinetobacter;s__	taxonomic classification defined by topology and ANI	topological placement and ANI have congruent species assignments	GCF_001678755.1, s__Acinetobacter gandensis, 95.0, 85.28, 0.77; GCF_002135295.1, s__Acinetobacter sp002135295, 95.0, 84.87, 0.71; GCF_002165305.2, s__Acinetobacter sp002165305, 95.0, 82.87, 0.52; GCF_000761495.1, s__Acinetobacter idrijaensis, 96.09, 82.82, 0.49; GCF_001704615.2, s__Acinetobacter defluvii, 95.0, 82.65, 0.47; GCF_003024525.2, s__Acinetobacter cumulans, 95.0, 82.58, 0.55; GCF_003024…	99.4	11	N/A	N/A
GCF_013417875.1_ASM1341787v1_genomic	d__Bacteria;p__Proteobacteria;c__Gammaproteobacteria;o__Pseudomonadales;f__Moraxellaceae;g__Acinetobacter;s__Acinetobacter sp002018365	GCF_002018365.1	95	d__Bacteria;p__Proteobacteria;c__Gammaproteobacteria;o__Pseudomonadales;f__Moraxellaceae;g__Acinetobacter;s__Acinetobacter sp002018365	95.73	0.87	GCF_002018365.1	95	d__Bacteria;p__Proteobacteria;c__Gammaproteobacteria;o__Pseudomonadales;f__Moraxellaceae;g__Acinetobacter;s__Acinetobacter sp002018365	95.73	0.87	d__Bacteria;p__Proteobacteria;c__Gammaproteobacteria;o__Pseudomonadales;f__Moraxellaceae;g__Acinetobacter;s__	taxonomic classification defined by topology and ANI	topological placement and ANI have congruent species assignments	GCF_001678755.1, s__Acinetobacter gandensis, 95.0, 85.35, 0.77; GCF_002135295.1, s__Acinetobacter sp002135295, 95.0, 84.85, 0.74; GCF_003024525.2, s__Acinetobacter cumulans, 95.0, 82.56, 0.59; GCF_003611465.1, s__Acinetobacter sp003611465, 95.0, 81.83, 0.51; GCF_003611515.1, s__Acinetobacter sp003611515, 95.0, 81.73, 0.56; GCF_001647675.1, s__Acinetobacter sp001647675, 95.0, 81.56, 0.5; GCF_00213…	99.4	11	N/A	N/A
GCF_013417435.1_ASM1341743v1_genomic	d__Bacteria;p__Proteobacteria;c__Gammaproteobacteria;o__Pseudomonadales;f__Moraxellaceae;g__Acinetobacter;s__Acinetobacter sp002018365	GCF_002018365.1	95	d__Bacteria;p__Proteobacteria;c__Gammaproteobacteria;o__Pseudomonadales;f__Moraxellaceae;g__Acinetobacter;s__Acinetobacter sp002018365	95.47	0.87	GCF_002018365.1	95	d__Bacteria;p__Proteobacteria;c__Gammaproteobacteria;o__Pseudomonadales;f__Moraxellaceae;g__Acinetobacter;s__Acinetobacter sp002018365	95.47	0.87	d__Bacteria;p__Proteobacteria;c__Gammaproteobacteria;o__Pseudomonadales;f__Moraxellaceae;g__Acinetobacter;s__	taxonomic classification defined by topology and ANI	topological placement and ANI have congruent species assignments	GCF_001678755.1, s__Acinetobacter gandensis, 95.0, 85.69, 0.77; GCF_002135295.1, s__Acinetobacter sp002135295, 95.0, 84.76, 0.73; GCF_003024525.2, s__Acinetobacter cumulans, 95.0, 82.6, 0.55; GCF_003611515.1, s__Acinetobacter sp003611515, 95.0, 81.67, 0.52; GCF_003611465.1, s__Acinetobacter sp003611465, 95.0, 81.52, 0.49; GCF_000369625.1, s__Acinetobacter variabilis, 95.0, 81.44, 0.43; GCF_001647…	99.4	11	N/A	N/A
GCF_013419295.1_ASM1341929v1_genomic	d__Bacteria;p__Proteobacteria;c__Gammaproteobacteria;o__Pseudomonadales;f__Moraxellaceae;g__Acinetobacter;s__Acinetobacter sp002018365	GCF_002018365.1	95	d__Bacteria;p__Proteobacteria;c__Gammaproteobacteria;o__Pseudomonadales;f__Moraxellaceae;g__Acinetobacter;s__Acinetobacter sp002018365	95.46	0.86	GCF_002018365.1	95	d__Bacteria;p__Proteobacteria;c__Gammaproteobacteria;o__Pseudomonadales;f__Moraxellaceae;g__Acinetobacter;s__Acinetobacter sp002018365	95.46	0.86	d__Bacteria;p__Proteobacteria;c__Gammaproteobacteria;o__Pseudomonadales;f__Moraxellaceae;g__Acinetobacter;s__	taxonomic classification defined by topology and ANI	topological placement and ANI have congruent species assignments	GCF_001678755.1, s__Acinetobacter gandensis, 95.0, 85.45, 0.76; GCF_002135295.1, s__Acinetobacter sp002135295, 95.0, 84.84, 0.72; GCF_003024525.2, s__Acinetobacter cumulans, 95.0, 82.5, 0.55; GCF_003611515.1, s__Acinetobacter sp003611515, 95.0, 81.65, 0.52; GCF_001647675.1, s__Acinetobacter sp001647675, 95.0, 81.44, 0.52; GCF_000369625.1, s__Acinetobacter variabilis, 95.0, 81.38, 0.44; GCF_003611…	99.4	11	N/A	N/A
GCF_013419725.1_ASM1341972v1_genomic	d__Bacteria;p__Proteobacteria;c__Gammaproteobacteria;o__Pseudomonadales;f__Moraxellaceae;g__Acinetobacter;s__Acinetobacter sp002018365	GCF_002018365.1	95	d__Bacteria;p__Proteobacteria;c__Gammaproteobacteria;o__Pseudomonadales;f__Moraxellaceae;g__Acinetobacter;s__Acinetobacter sp002018365	95.52	0.87	GCF_002018365.1	95	d__Bacteria;p__Proteobacteria;c__Gammaproteobacteria;o__Pseudomonadales;f__Moraxellaceae;g__Acinetobacter;s__Acinetobacter sp002018365	95.52	0.87	d__Bacteria;p__Proteobacteria;c__Gammaproteobacteria;o__Pseudomonadales;f__Moraxellaceae;g__Acinetobacter;s__	taxonomic classification defined by topology and ANI	topological placement and ANI have congruent species assignments	GCF_001678755.1, s__Acinetobacter gandensis, 95.0, 85.67, 0.77; GCF_002135295.1, s__Acinetobacter sp002135295, 95.0, 84.74, 0.74; GCF_002165305.2, s__Acinetobacter sp002165305, 95.0, 82.95, 0.49; GCF_003024515.2, s__Acinetobacter sp003024515, 95.0, 82.62, 0.43; GCF_003024525.2, s__Acinetobacter cumulans, 95.0, 82.42, 0.54; GCF_000761495.1, s__Acinetobacter idrijaensis, 96.09, 82.36, 0.48; GCF_001…	99.4	11	N/A	N/A
GCF_013419745.1_ASM1341974v1_genomic	d__Bacteria;p__Proteobacteria;c__Gammaproteobacteria;o__Pseudomonadales;f__Moraxellaceae;g__Acinetobacter;s__Acinetobacter sp002018365	GCF_002018365.1	95	d__Bacteria;p__Proteobacteria;c__Gammaproteobacteria;o__Pseudomonadales;f__Moraxellaceae;g__Acinetobacter;s__Acinetobacter sp002018365	95.48	0.86	GCF_002018365.1	95	d__Bacteria;p__Proteobacteria;c__Gammaproteobacteria;o__Pseudomonadales;f__Moraxellaceae;g__Acinetobacter;s__Acinetobacter sp002018365	95.48	0.86	d__Bacteria;p__Proteobacteria;c__Gammaproteobacteria;o__Pseudomonadales;f__Moraxellaceae;g__Acinetobacter;s__	taxonomic classification defined by topology and ANI	topological placement and ANI have congruent species assignments	GCF_001678755.1, s__Acinetobacter gandensis, 95.0, 85.67, 0.77; GCF_002135295.1, s__Acinetobacter sp002135295, 95.0, 84.7, 0.72; GCF_002165305.2, s__Acinetobacter sp002165305, 95.0, 82.99, 0.49; GCF_003024515.2, s__Acinetobacter sp003024515, 95.0, 82.57, 0.43; GCF_001704615.2, s__Acinetobacter defluvii, 95.0, 82.43, 0.45; GCF_000761495.1, s__Acinetobacter idrijaensis, 96.09, 82.42, 0.48; GCF_0030…	99.4	11	N/A	N/A
GCF_013416965.1_ASM1341696v1_genomic	d__Bacteria;p__Proteobacteria;c__Gammaproteobacteria;o__Pseudomonadales;f__Moraxellaceae;g__Acinetobacter;s__Acinetobacter sp002018365	GCF_002018365.1	95	d__Bacteria;p__Proteobacteria;c__Gammaproteobacteria;o__Pseudomonadales;f__Moraxellaceae;g__Acinetobacter;s__Acinetobacter sp002018365	95.46	0.88	GCF_002018365.1	95	d__Bacteria;p__Proteobacteria;c__Gammaproteobacteria;o__Pseudomonadales;f__Moraxellaceae;g__Acinetobacter;s__Acinetobacter sp002018365	95.46	0.88	d__Bacteria;p__Proteobacteria;c__Gammaproteobacteria;o__Pseudomonadales;f__Moraxellaceae;g__Acinetobacter;s__	taxonomic classification defined by topology and ANI	topological placement and ANI have congruent species assignments	GCF_001678755.1, s__Acinetobacter gandensis, 95.0, 85.48, 0.77; GCF_002135295.1, s__Acinetobacter sp002135295, 95.0, 84.75, 0.74; GCF_003024525.2, s__Acinetobacter cumulans, 95.0, 82.21, 0.57; GCF_003611465.1, s__Acinetobacter sp003611465, 95.0, 81.68, 0.49; GCF_003611515.1, s__Acinetobacter sp003611515, 95.0, 81.65, 0.54; GCF_001647675.1, s__Acinetobacter sp001647675, 95.0, 81.42, 0.49; GCF_0003…	99.4	11	N/A	N/A
GCF_013418445.1_ASM1341844v1_genomic	d__Bacteria;p__Proteobacteria;c__Gammaproteobacteria;o__Pseudomonadales;f__Moraxellaceae;g__Acinetobacter;s__Acinetobacter sp002018365	GCF_002018365.1	95	d__Bacteria;p__Proteobacteria;c__Gammaproteobacteria;o__Pseudomonadales;f__Moraxellaceae;g__Acinetobacter;s__Acinetobacter sp002018365	95.46	0.87	GCF_002018365.1	95	d__Bacteria;p__Proteobacteria;c__Gammaproteobacteria;o__Pseudomonadales;f__Moraxellaceae;g__Acinetobacter;s__Acinetobacter sp002018365	95.46	0.87	d__Bacteria;p__Proteobacteria;c__Gammaproteobacteria;o__Pseudomonadales;f__Moraxellaceae;g__Acinetobacter;s__	taxonomic classification defined by topology and ANI	topological placement and ANI have congruent species assignments	GCF_001678755.1, s__Acinetobacter gandensis, 95.0, 85.47, 0.76; GCF_002135295.1, s__Acinetobacter sp002135295, 95.0, 84.73, 0.73; GCF_003024525.2, s__Acinetobacter cumulans, 95.0, 82.62, 0.55; GCF_003611465.1, s__Acinetobacter sp003611465, 95.0, 81.56, 0.5; GCF_003611515.1, s__Acinetobacter sp003611515, 95.0, 81.49, 0.54; GCF_001647675.1, s__Acinetobacter sp001647675, 95.0, 81.48, 0.51; GCF_00036…	99.4	11	N/A	N/A
GCF_015218525.1_ASM1521852v1_genomic	d__Bacteria;p__Proteobacteria;c__Gammaproteobacteria;o__Pseudomonadales;f__Moraxellaceae;g__Acinetobacter;s__Acinetobacter sp002018365	GCF_002018365.1	95	d__Bacteria;p__Proteobacteria;c__Gammaproteobacteria;o__Pseudomonadales;f__Moraxellaceae;g__Acinetobacter;s__Acinetobacter sp002018365	95.52	0.87	GCF_002018365.1	95	d__Bacteria;p__Proteobacteria;c__Gammaproteobacteria;o__Pseudomonadales;f__Moraxellaceae;g__Acinetobacter;s__Acinetobacter sp002018365	95.52	0.87	d__Bacteria;p__Proteobacteria;c__Gammaproteobacteria;o__Pseudomonadales;f__Moraxellaceae;g__Acinetobacter;s__	taxonomic classification defined by topology and ANI	topological placement and ANI have congruent species assignments	GCF_001678755.1, s__Acinetobacter gandensis, 95.0, 85.55, 0.78; GCF_002135295.1, s__Acinetobacter sp002135295, 95.0, 84.75, 0.74; GCF_003024525.2, s__Acinetobacter cumulans, 95.0, 82.78, 0.54; GCF_001647675.1, s__Acinetobacter sp001647675, 95.0, 81.79, 0.53; GCF_003611465.1, s__Acinetobacter sp003611465, 95.0, 81.55, 0.51; GCF_000369625.1, s__Acinetobacter variabilis, 95.0, 81.51, 0.44; GCF_00216…	99.4	11	N/A	N/A
GCF_013420455.1_ASM1342045v1_genomic	d__Bacteria;p__Proteobacteria;c__Gammaproteobacteria;o__Pseudomonadales;f__Moraxellaceae;g__Acinetobacter;s__Acinetobacter towneri	GCF_000368785.1	95	d__Bacteria;p__Proteobacteria;c__Gammaproteobacteria;o__Pseudomonadales;f__Moraxellaceae;g__Acinetobacter;s__Acinetobacter towneri	98.08	0.9	GCF_000368785.1	95	d__Bacteria;p__Proteobacteria;c__Gammaproteobacteria;o__Pseudomonadales;f__Moraxellaceae;g__Acinetobacter;s__Acinetobacter towneri	98.08	0.9	d__Bacteria;p__Proteobacteria;c__Gammaproteobacteria;o__Pseudomonadales;f__Moraxellaceae;g__Acinetobacter;s__	taxonomic classification defined by topology and ANI	topological placement and ANI have congruent species assignments	GCF_001758345.1, s__Acinetobacter towneri_A, 95.0, 93.89, 0.85; GCA_002296655.1, s__Acinetobacter sp002296655, 95.0, 93.42, 0.87; GCF_000488255.1, s__Acinetobacter indicus, 95.0, 82.01, 0.64; GCF_000368045.1, s__Acinetobacter johnsonii, 95.0, 81.05, 0.56; GCF_900322255.1, s__Acinetobacter fasciculus, 96.18, 80.91, 0.52; GCF_002165305.2, s__Acinetobacter sp002165305, 95.0, 80.86, 0.54; GCA_0003691…	99.35	11	N/A	N/A
GCF_013417135.1_ASM1341713v1_genomic	d__Bacteria;p__Proteobacteria;c__Gammaproteobacteria;o__Pseudomonadales;f__Moraxellaceae;g__Acinetobacter;s__Acinetobacter towneri	GCF_000368785.1	95	d__Bacteria;p__Proteobacteria;c__Gammaproteobacteria;o__Pseudomonadales;f__Moraxellaceae;g__Acinetobacter;s__Acinetobacter towneri	97.7	0.87	GCF_000368785.1	95	d__Bacteria;p__Proteobacteria;c__Gammaproteobacteria;o__Pseudomonadales;f__Moraxellaceae;g__Acinetobacter;s__Acinetobacter towneri	97.7	0.87	d__Bacteria;p__Proteobacteria;c__Gammaproteobacteria;o__Pseudomonadales;f__Moraxellaceae;g__Acinetobacter;s__	taxonomic classification defined by topology and ANI	topological placement and ANI have congruent species assignments	GCF_001758345.1, s__Acinetobacter towneri_A, 95.0, 93.76, 0.8; GCA_002296655.1, s__Acinetobacter sp002296655, 95.0, 93.25, 0.87; GCF_000488255.1, s__Acinetobacter indicus, 95.0, 81.88, 0.62; GCF_002165305.2, s__Acinetobacter sp002165305, 95.0, 81.04, 0.55; GCF_000369625.1, s__Acinetobacter variabilis, 95.0, 81.02, 0.5; GCF_000400735.1, s__Acinetobacter tandoii, 95.0, 80.91, 0.54; GCF_000368045.1,…	99.44	11	N/A	N/A
GCF_013420795.1_ASM1342079v1_genomic	d__Bacteria;p__Proteobacteria;c__Gammaproteobacteria;o__Pseudomonadales;f__Moraxellaceae;g__Acinetobacter;s__Acinetobacter towneri	GCF_000368785.1	95	d__Bacteria;p__Proteobacteria;c__Gammaproteobacteria;o__Pseudomonadales;f__Moraxellaceae;g__Acinetobacter;s__Acinetobacter towneri	97.99	0.89	GCF_000368785.1	95	d__Bacteria;p__Proteobacteria;c__Gammaproteobacteria;o__Pseudomonadales;f__Moraxellaceae;g__Acinetobacter;s__Acinetobacter towneri	97.99	0.89	d__Bacteria;p__Proteobacteria;c__Gammaproteobacteria;o__Pseudomonadales;f__Moraxellaceae;g__Acinetobacter;s__	taxonomic classification defined by topology and ANI	topological placement and ANI have congruent species assignments	GCF_001758345.1, s__Acinetobacter towneri_A, 95.0, 94.01, 0.83; GCA_002296655.1, s__Acinetobacter sp002296655, 95.0, 93.49, 0.88; GCF_000488255.1, s__Acinetobacter indicus, 95.0, 82.08, 0.62; GCF_000369625.1, s__Acinetobacter variabilis, 95.0, 81.36, 0.49; GCF_002165305.2, s__Acinetobacter sp002165305, 95.0, 81.24, 0.57; GCF_000368045.1, s__Acinetobacter johnsonii, 95.0, 81.12, 0.56; GCF_90032225…	99.4	11	N/A	N/A
GCF_013419545.1_ASM1341954v1_genomic	d__Bacteria;p__Proteobacteria;c__Gammaproteobacteria;o__Pseudomonadales;f__Moraxellaceae;g__Acinetobacter;s__Acinetobacter towneri	GCF_000368785.1	95	d__Bacteria;p__Proteobacteria;c__Gammaproteobacteria;o__Pseudomonadales;f__Moraxellaceae;g__Acinetobacter;s__Acinetobacter towneri	98.07	0.87	GCF_000368785.1	95	d__Bacteria;p__Proteobacteria;c__Gammaproteobacteria;o__Pseudomonadales;f__Moraxellaceae;g__Acinetobacter;s__Acinetobacter towneri	98.07	0.87	d__Bacteria;p__Proteobacteria;c__Gammaproteobacteria;o__Pseudomonadales;f__Moraxellaceae;g__Acinetobacter;s__	taxonomic classification defined by topology and ANI	topological placement and ANI have congruent species assignments	GCF_001758345.1, s__Acinetobacter towneri_A, 95.0, 93.98, 0.82; GCA_002296655.1, s__Acinetobacter sp002296655, 95.0, 93.51, 0.86; GCF_000488255.1, s__Acinetobacter indicus, 95.0, 82.05, 0.62; GCF_002165305.2, s__Acinetobacter sp002165305, 95.0, 81.09, 0.55; GCF_900096895.1, s__Acinetobacter kookii, 95.0, 80.97, 0.53; GCF_000368045.1, s__Acinetobacter johnsonii, 95.0, 80.91, 0.54; GCF_000369625.1,…	99.42	11	N/A	N/A
GCF_013420145.1_ASM1342014v1_genomic	d__Bacteria;p__Proteobacteria;c__Gammaproteobacteria;o__Pseudomonadales;f__Moraxellaceae;g__Acinetobacter;s__Acinetobacter towneri	GCF_000368785.1	95	d__Bacteria;p__Proteobacteria;c__Gammaproteobacteria;o__Pseudomonadales;f__Moraxellaceae;g__Acinetobacter;s__Acinetobacter towneri	97.72	0.88	GCF_000368785.1	95	d__Bacteria;p__Proteobacteria;c__Gammaproteobacteria;o__Pseudomonadales;f__Moraxellaceae;g__Acinetobacter;s__Acinetobacter towneri	97.72	0.88	d__Bacteria;p__Proteobacteria;c__Gammaproteobacteria;o__Pseudomonadales;f__Moraxellaceae;g__Acinetobacter;s__	taxonomic classification defined by topology and ANI	topological placement and ANI have congruent species assignments	GCF_001758345.1, s__Acinetobacter towneri_A, 95.0, 93.91, 0.8; GCA_002296655.1, s__Acinetobacter sp002296655, 95.0, 93.46, 0.89; GCF_000488255.1, s__Acinetobacter indicus, 95.0, 82.14, 0.62; GCF_002165305.2, s__Acinetobacter sp002165305, 95.0, 81.2, 0.55; GCF_000369625.1, s__Acinetobacter variabilis, 95.0, 81.11, 0.51; GCF_000368045.1, s__Acinetobacter johnsonii, 95.0, 81.04, 0.54; GCF_900322255.…	99.44	11	N/A	N/A
GCF_013418365.1_ASM1341836v1_genomic	d__Bacteria;p__Proteobacteria;c__Gammaproteobacteria;o__Pseudomonadales;f__Moraxellaceae;g__Acinetobacter;s__Acinetobacter indicus	GCF_000488255.1	95	d__Bacteria;p__Proteobacteria;c__Gammaproteobacteria;o__Pseudomonadales;f__Moraxellaceae;g__Acinetobacter;s__Acinetobacter indicus	97.75	0.88	GCF_000488255.1	95	d__Bacteria;p__Proteobacteria;c__Gammaproteobacteria;o__Pseudomonadales;f__Moraxellaceae;g__Acinetobacter;s__Acinetobacter indicus	97.75	0.88	d__Bacteria;p__Proteobacteria;c__Gammaproteobacteria;o__Pseudomonadales;f__Moraxellaceae;g__Acinetobacter;s__	taxonomic classification defined by topology and ANI	topological placement and ANI have congruent species assignments	GCF_001758345.1, s__Acinetobacter towneri_A, 95.0, 81.7, 0.55; GCF_000368625.1, s__Acinetobacter schindleri, 95.0, 81.56, 0.54; GCF_000369625.1, s__Acinetobacter variabilis, 95.0, 81.45, 0.6; GCF_000368785.1, s__Acinetobacter towneri, 95.0, 81.4, 0.58; GCF_900322255.1, s__Acinetobacter fasciculus, 96.18, 81.33, 0.59; GCF_900683715.1, s__Acinetobacter lwoffii, 96.18, 81.24, 0.62; GCA_002296655.1, …	99.33	11	N/A	N/A
GCF_013418455.1_ASM1341845v1_genomic	d__Bacteria;p__Proteobacteria;c__Gammaproteobacteria;o__Pseudomonadales;f__Moraxellaceae;g__Acinetobacter;s__Acinetobacter indicus	GCF_000488255.1	95	d__Bacteria;p__Proteobacteria;c__Gammaproteobacteria;o__Pseudomonadales;f__Moraxellaceae;g__Acinetobacter;s__Acinetobacter indicus	97.87	0.9	GCF_000488255.1	95	d__Bacteria;p__Proteobacteria;c__Gammaproteobacteria;o__Pseudomonadales;f__Moraxellaceae;g__Acinetobacter;s__Acinetobacter indicus	97.87	0.9	d__Bacteria;p__Proteobacteria;c__Gammaproteobacteria;o__Pseudomonadales;f__Moraxellaceae;g__Acinetobacter;s__	taxonomic classification defined by topology and ANI	topological placement and ANI have congruent species assignments	GCF_001758345.1, s__Acinetobacter towneri_A, 95.0, 81.73, 0.54; GCF_000368785.1, s__Acinetobacter towneri, 95.0, 81.49, 0.6; GCF_000369625.1, s__Acinetobacter variabilis, 95.0, 81.43, 0.6; GCF_900322255.1, s__Acinetobacter fasciculus, 96.18, 81.4, 0.58; GCF_900683715.1, s__Acinetobacter lwoffii, 96.18, 81.31, 0.62; GCF_000761495.1, s__Acinetobacter idrijaensis, 96.09, 81.27, 0.61; GCA_002296655.1…	99.33	11	N/A	N/A
GCF_013418575.1_ASM1341857v1_genomic	d__Bacteria;p__Proteobacteria;c__Gammaproteobacteria;o__Pseudomonadales;f__Moraxellaceae;g__Acinetobacter;s__Acinetobacter indicus	GCF_000488255.1	95	d__Bacteria;p__Proteobacteria;c__Gammaproteobacteria;o__Pseudomonadales;f__Moraxellaceae;g__Acinetobacter;s__Acinetobacter indicus	97.91	0.91	GCF_000488255.1	95	d__Bacteria;p__Proteobacteria;c__Gammaproteobacteria;o__Pseudomonadales;f__Moraxellaceae;g__Acinetobacter;s__Acinetobacter indicus	97.91	0.91	d__Bacteria;p__Proteobacteria;c__Gammaproteobacteria;o__Pseudomonadales;f__Moraxellaceae;g__Acinetobacter;s__	taxonomic classification defined by topology and ANI	topological placement and ANI have congruent species assignments	GCF_001758345.1, s__Acinetobacter towneri_A, 95.0, 81.81, 0.54; GCF_000368785.1, s__Acinetobacter towneri, 95.0, 81.5, 0.6; GCF_000369625.1, s__Acinetobacter variabilis, 95.0, 81.35, 0.6; GCF_900683715.1, s__Acinetobacter lwoffii, 96.18, 81.32, 0.61; GCF_000761495.1, s__Acinetobacter idrijaensis, 96.09, 81.29, 0.6; GCA_002296655.1, s__Acinetobacter sp002296655, 95.0, 81.26, 0.59; GCA_000369105.1,…	99.33	11	N/A	N/A
GCF_013418645.1_ASM1341864v1_genomic	d__Bacteria;p__Proteobacteria;c__Gammaproteobacteria;o__Pseudomonadales;f__Moraxellaceae;g__Acinetobacter;s__Acinetobacter indicus	GCF_000488255.1	95	d__Bacteria;p__Proteobacteria;c__Gammaproteobacteria;o__Pseudomonadales;f__Moraxellaceae;g__Acinetobacter;s__Acinetobacter indicus	97.92	0.9	GCF_000488255.1	95	d__Bacteria;p__Proteobacteria;c__Gammaproteobacteria;o__Pseudomonadales;f__Moraxellaceae;g__Acinetobacter;s__Acinetobacter indicus	97.92	0.9	d__Bacteria;p__Proteobacteria;c__Gammaproteobacteria;o__Pseudomonadales;f__Moraxellaceae;g__Acinetobacter;s__	taxonomic classification defined by topology and ANI	topological placement and ANI have congruent species assignments	GCF_001758345.1, s__Acinetobacter towneri_A, 95.0, 81.78, 0.54; GCF_000368785.1, s__Acinetobacter towneri, 95.0, 81.46, 0.6; GCF_000369625.1, s__Acinetobacter variabilis, 95.0, 81.45, 0.62; GCF_900683715.1, s__Acinetobacter lwoffii, 96.18, 81.31, 0.63; GCF_000368625.1, s__Acinetobacter schindleri, 95.0, 81.27, 0.57; GCA_000369105.1, s__Acinetobacter lwoffii_B, 95.0, 81.25, 0.62; GCA_002296655.1, …	99.33	11	N/A	N/A
GCF_013420565.1_ASM1342056v1_genomic	d__Bacteria;p__Proteobacteria;c__Gammaproteobacteria;o__Pseudomonadales;f__Moraxellaceae;g__Acinetobacter;s__Acinetobacter indicus	GCF_000488255.1	95	d__Bacteria;p__Proteobacteria;c__Gammaproteobacteria;o__Pseudomonadales;f__Moraxellaceae;g__Acinetobacter;s__Acinetobacter indicus	97.74	0.9	GCF_000488255.1	95	d__Bacteria;p__Proteobacteria;c__Gammaproteobacteria;o__Pseudomonadales;f__Moraxellaceae;g__Acinetobacter;s__Acinetobacter indicus	97.74	0.9	d__Bacteria;p__Proteobacteria;c__Gammaproteobacteria;o__Pseudomonadales;f__Moraxellaceae;g__Acinetobacter;s__	taxonomic classification defined by topology and ANI	topological placement and ANI have congruent species assignments	GCF_001758345.1, s__Acinetobacter towneri_A, 95.0, 81.87, 0.56; GCF_000368785.1, s__Acinetobacter towneri, 95.0, 81.77, 0.58; GCF_900322255.1, s__Acinetobacter fasciculus, 96.18, 81.42, 0.58; GCA_002296655.1, s__Acinetobacter sp002296655, 95.0, 81.4, 0.59; GCF_000369625.1, s__Acinetobacter variabilis, 95.0, 81.36, 0.59; GCF_900683715.1, s__Acinetobacter lwoffii, 96.18, 81.31, 0.6; GCF_000773685.1…	98.49	11	N/A	N/A
GCF_013420655.1_ASM1342065v1_genomic	d__Bacteria;p__Proteobacteria;c__Gammaproteobacteria;o__Pseudomonadales;f__Moraxellaceae;g__Acinetobacter;s__Acinetobacter indicus	GCF_000488255.1	95	d__Bacteria;p__Proteobacteria;c__Gammaproteobacteria;o__Pseudomonadales;f__Moraxellaceae;g__Acinetobacter;s__Acinetobacter indicus	97.74	0.9	GCF_000488255.1	95	d__Bacteria;p__Proteobacteria;c__Gammaproteobacteria;o__Pseudomonadales;f__Moraxellaceae;g__Acinetobacter;s__Acinetobacter indicus	97.74	0.9	d__Bacteria;p__Proteobacteria;c__Gammaproteobacteria;o__Pseudomonadales;f__Moraxellaceae;g__Acinetobacter;s__	taxonomic classification defined by topology and ANI	topological placement and ANI have congruent species assignments	GCF_001758345.1, s__Acinetobacter towneri_A, 95.0, 81.89, 0.57; GCF_000368785.1, s__Acinetobacter towneri, 95.0, 81.79, 0.59; GCF_900322255.1, s__Acinetobacter fasciculus, 96.18, 81.43, 0.58; GCF_000369625.1, s__Acinetobacter variabilis, 95.0, 81.43, 0.59; GCF_900683715.1, s__Acinetobacter lwoffii, 96.18, 81.37, 0.61; GCA_002296655.1, s__Acinetobacter sp002296655, 95.0, 81.34, 0.6; GCF_000761495.…	99.33	11	N/A	N/A
GCF_013419035.1_ASM1341903v1_genomic	d__Bacteria;p__Proteobacteria;c__Gammaproteobacteria;o__Pseudomonadales;f__Moraxellaceae;g__Acinetobacter;s__Acinetobacter indicus	GCF_000488255.1	95	d__Bacteria;p__Proteobacteria;c__Gammaproteobacteria;o__Pseudomonadales;f__Moraxellaceae;g__Acinetobacter;s__Acinetobacter indicus	97.47	0.89	GCF_000488255.1	95	d__Bacteria;p__Proteobacteria;c__Gammaproteobacteria;o__Pseudomonadales;f__Moraxellaceae;g__Acinetobacter;s__Acinetobacter indicus	97.47	0.89	d__Bacteria;p__Proteobacteria;c__Gammaproteobacteria;o__Pseudomonadales;f__Moraxellaceae;g__Acinetobacter;s__	taxonomic classification defined by topology and ANI	topological placement and ANI have congruent species assignments	GCF_001758345.1, s__Acinetobacter towneri_A, 95.0, 82.46, 0.56; GCF_000368785.1, s__Acinetobacter towneri, 95.0, 81.96, 0.59; GCF_000369625.1, s__Acinetobacter variabilis, 95.0, 81.8, 0.6; GCF_900683715.1, s__Acinetobacter lwoffii, 96.18, 81.57, 0.61; GCA_000369105.1, s__Acinetobacter lwoffii_B, 95.0, 81.4, 0.61; GCF_900322255.1, s__Acinetobacter fasciculus, 96.18, 81.36, 0.59; GCF_000761495.1, s…	99.33	11	N/A	N/A
GCF_013419335.1_ASM1341933v1_genomic	d__Bacteria;p__Proteobacteria;c__Gammaproteobacteria;o__Pseudomonadales;f__Moraxellaceae;g__Acinetobacter;s__Acinetobacter indicus	GCF_000488255.1	95	d__Bacteria;p__Proteobacteria;c__Gammaproteobacteria;o__Pseudomonadales;f__Moraxellaceae;g__Acinetobacter;s__Acinetobacter indicus	97.57	0.91	GCF_000488255.1	95	d__Bacteria;p__Proteobacteria;c__Gammaproteobacteria;o__Pseudomonadales;f__Moraxellaceae;g__Acinetobacter;s__Acinetobacter indicus	97.57	0.91	d__Bacteria;p__Proteobacteria;c__Gammaproteobacteria;o__Pseudomonadales;f__Moraxellaceae;g__Acinetobacter;s__	taxonomic classification defined by topology and ANI	topological placement and ANI have congruent species assignments	GCF_001758345.1, s__Acinetobacter towneri_A, 95.0, 81.95, 0.56; GCF_000368785.1, s__Acinetobacter towneri, 95.0, 81.83, 0.59; GCF_000369625.1, s__Acinetobacter variabilis, 95.0, 81.77, 0.63; GCA_002296655.1, s__Acinetobacter sp002296655, 95.0, 81.31, 0.59; GCF_000368625.1, s__Acinetobacter schindleri, 95.0, 81.26, 0.56; GCF_900322255.1, s__Acinetobacter fasciculus, 96.18, 81.24, 0.6; GCF_90068371…	99.33	11	N/A	N/A
GCF_013417255.1_ASM1341725v1_genomic	d__Bacteria;p__Proteobacteria;c__Gammaproteobacteria;o__Pseudomonadales;f__Moraxellaceae;g__Acinetobacter;s__Acinetobacter sp002135245	GCF_002135245.1	95	d__Bacteria;p__Proteobacteria;c__Gammaproteobacteria;o__Pseudomonadales;f__Moraxellaceae;g__Acinetobacter;s__Acinetobacter sp002135245	96.95	0.86	GCF_002135245.1	95	d__Bacteria;p__Proteobacteria;c__Gammaproteobacteria;o__Pseudomonadales;f__Moraxellaceae;g__Acinetobacter;s__Acinetobacter sp002135245	96.95	0.86	d__Bacteria;p__Proteobacteria;c__Gammaproteobacteria;o__Pseudomonadales;f__Moraxellaceae;g__Acinetobacter;s__	taxonomic classification defined by topology and ANI	topological placement and ANI have congruent species assignments	GCF_900096895.1, s__Acinetobacter kookii, 95.0, 91.49, 0.83; GCF_002135315.1, s__Acinetobacter sp002135315, 95.0, 88.93, 0.78; GCA_002455755.1, s__Acinetobacter sp002455755, 95.0, 88.7, 0.78; GCA_002365595.1, s__Acinetobacter sp002365595, 95.0, 88.05, 0.82; GCF_002135355.1, s__Acinetobacter sp002135355, 95.0, 87.65, 0.75; GCF_004336635.1, s__Acinetobacter sp004336635, 95.0, 84.88, 0.72; GCF_00433…	99.4	11	N/A	N/A
GCF_013418145.1_ASM1341814v1_genomic	d__Bacteria;p__Proteobacteria;c__Gammaproteobacteria;o__Pseudomonadales;f__Moraxellaceae;g__Acinetobacter;s__Acinetobacter sp002135245	GCF_002135245.1	95	d__Bacteria;p__Proteobacteria;c__Gammaproteobacteria;o__Pseudomonadales;f__Moraxellaceae;g__Acinetobacter;s__Acinetobacter sp002135245	96.86	0.86	GCF_002135245.1	95	d__Bacteria;p__Proteobacteria;c__Gammaproteobacteria;o__Pseudomonadales;f__Moraxellaceae;g__Acinetobacter;s__Acinetobacter sp002135245	96.86	0.86	d__Bacteria;p__Proteobacteria;c__Gammaproteobacteria;o__Pseudomonadales;f__Moraxellaceae;g__Acinetobacter;s__	taxonomic classification defined by topology and ANI	topological placement and ANI have congruent species assignments	GCF_900096895.1, s__Acinetobacter kookii, 95.0, 91.5, 0.8; GCF_002135315.1, s__Acinetobacter sp002135315, 95.0, 88.87, 0.8; GCA_002455755.1, s__Acinetobacter sp002455755, 95.0, 88.54, 0.77; GCA_002365595.1, s__Acinetobacter sp002365595, 95.0, 88.22, 0.79; GCF_002135355.1, s__Acinetobacter sp002135355, 95.0, 87.74, 0.76; GCF_004336635.1, s__Acinetobacter sp004336635, 95.0, 84.91, 0.72; GCF_0021351…	99.4	11	N/A	N/A
GCF_013417345.1_ASM1341734v1_genomic	d__Bacteria;p__Proteobacteria;c__Gammaproteobacteria;o__Pseudomonadales;f__Moraxellaceae;g__Acinetobacter;s__Acinetobacter sp000632455	GCF_000632455.1	95	d__Bacteria;p__Proteobacteria;c__Gammaproteobacteria;o__Pseudomonadales;f__Moraxellaceae;g__Acinetobacter;s__Acinetobacter sp000632455	98.32	0.89	GCF_000632455.1	95	d__Bacteria;p__Proteobacteria;c__Gammaproteobacteria;o__Pseudomonadales;f__Moraxellaceae;g__Acinetobacter;s__Acinetobacter sp000632455	98.32	0.89	d__Bacteria;p__Proteobacteria;c__Gammaproteobacteria;o__Pseudomonadales;f__Moraxellaceae;g__Acinetobacter;s__	taxonomic classification defined by topology and ANI	topological placement and ANI have congruent species assignments	GCF_000488255.1, s__Acinetobacter indicus, 95.0, 81.56, 0.34; GCF_900322255.1, s__Acinetobacter fasciculus, 96.18, 81.39, 0.33; GCF_000369625.1, s__Acinetobacter variabilis, 95.0, 81.36, 0.36; GCA_000369105.1, s__Acinetobacter lwoffii_B, 95.0, 81.21, 0.33; GCF_900683715.1, s__Acinetobacter lwoffii, 96.18, 81.13, 0.34; GCF_000761495.1, s__Acinetobacter idrijaensis, 96.09, 81.11, 0.33; GCA_00686410…	99.38	11	N/A	N/A
GCF_009829005.1_ASM982900v1_genomic	d__Bacteria;p__Proteobacteria;c__Gammaproteobacteria;o__Pseudomonadales;f__Moraxellaceae;g__Acinetobacter;s__Acinetobacter lwoffii_B	GCA_000369105.1	95	d__Bacteria;p__Proteobacteria;c__Gammaproteobacteria;o__Pseudomonadales;f__Moraxellaceae;g__Acinetobacter;s__Acinetobacter lwoffii_B	97.03	0.91	GCA_000369105.1	95	d__Bacteria;p__Proteobacteria;c__Gammaproteobacteria;o__Pseudomonadales;f__Moraxellaceae;g__Acinetobacter;s__Acinetobacter lwoffii_B	97.03	0.91	d__Bacteria;p__Proteobacteria;c__Gammaproteobacteria;o__Pseudomonadales;f__Moraxellaceae;g__Acinetobacter;s__	taxonomic classification defined by topology and ANI	topological placement and ANI have congruent species assignments	GCF_900322255.1, s__Acinetobacter fasciculus, 96.18, 88.89, 0.8; GCF_000761495.1, s__Acinetobacter idrijaensis, 96.09, 88.8, 0.84; GCF_900683715.1, s__Acinetobacter lwoffii, 96.18, 88.79, 0.85; GCA_002367455.1, s__Acinetobacter sp002367455, 95.9, 88.35, 0.85; GCF_001647535.1, s__Acinetobacter sp001647535, 95.0, 86.83, 0.81; GCF_000369625.1, s__Acinetobacter variabilis, 95.0, 83.6, 0.74; GCF_00036…	99.35	11	N/A	N/A
GCF_009822135.1_ASM982213v1_genomic	d__Bacteria;p__Proteobacteria;c__Gammaproteobacteria;o__Pseudomonadales;f__Moraxellaceae;g__Acinetobacter;s__Acinetobacter variabilis	GCF_000369625.1	95	d__Bacteria;p__Proteobacteria;c__Gammaproteobacteria;o__Pseudomonadales;f__Moraxellaceae;g__Acinetobacter;s__Acinetobacter variabilis	95.41	0.83	GCF_000369625.1	95	d__Bacteria;p__Proteobacteria;c__Gammaproteobacteria;o__Pseudomonadales;f__Moraxellaceae;g__Acinetobacter;s__Acinetobacter variabilis	95.41	0.83	d__Bacteria;p__Proteobacteria;c__Gammaproteobacteria;o__Pseudomonadales;f__Moraxellaceae;g__Acinetobacter;s__	taxonomic classification defined by topology and ANI	topological placement and ANI have congruent species assignments	GCF_000761495.1, s__Acinetobacter idrijaensis, 96.09, 85.03, 0.73; GCF_900683715.1, s__Acinetobacter lwoffii, 96.18, 84.11, 0.7; GCF_900322255.1, s__Acinetobacter fasciculus, 96.18, 84.04, 0.74; GCF_002688565.1, s__Acinetobacter sp002688565, 95.0, 83.89, 0.61; GCF_000368625.1, s__Acinetobacter schindleri, 95.0, 83.69, 0.65; GCA_000369105.1, s__Acinetobacter lwoffii_B, 95.0, 83.64, 0.73; GCF_00164…	99.42	11	N/A	N/A
GCF_010919095.1_ASM1091909v1_genomic	d__Bacteria;p__Proteobacteria;c__Gammaproteobacteria;o__Pseudomonadales;f__Moraxellaceae;g__Acinetobacter;s__Acinetobacter schindleri	GCF_000368625.1	95	d__Bacteria;p__Proteobacteria;c__Gammaproteobacteria;o__Pseudomonadales;f__Moraxellaceae;g__Acinetobacter;s__Acinetobacter schindleri	97.15	0.85	GCF_000368625.1	95	d__Bacteria;p__Proteobacteria;c__Gammaproteobacteria;o__Pseudomonadales;f__Moraxellaceae;g__Acinetobacter;s__Acinetobacter schindleri	97.15	0.85	d__Bacteria;p__Proteobacteria;c__Gammaproteobacteria;o__Pseudomonadales;f__Moraxellaceae;g__Acinetobacter;s__	taxonomic classification defined by topology and ANI	topological placement and ANI have congruent species assignments	GCF_002688565.1, s__Acinetobacter sp002688565, 95.0, 88.49, 0.78; GCF_000773685.1, s__Acinetobacter sp000773685, 95.0, 84.42, 0.79; GCF_000369625.1, s__Acinetobacter variabilis, 95.0, 84.26, 0.64; GCF_900322255.1, s__Acinetobacter fasciculus, 96.18, 83.39, 0.66; GCF_000761495.1, s__Acinetobacter idrijaensis, 96.09, 83.36, 0.62; GCF_900683715.1, s__Acinetobacter lwoffii, 96.18, 83.29, 0.61; GCF_00…	99.46	11	N/A	N/A
GCF_010918635.1_ASM1091863v1_genomic	d__Bacteria;p__Proteobacteria;c__Gammaproteobacteria;o__Pseudomonadales;f__Moraxellaceae;g__Acinetobacter;s__Acinetobacter schindleri	GCF_000368625.1	95	d__Bacteria;p__Proteobacteria;c__Gammaproteobacteria;o__Pseudomonadales;f__Moraxellaceae;g__Acinetobacter;s__Acinetobacter schindleri	97.05	0.86	GCF_000368625.1	95	d__Bacteria;p__Proteobacteria;c__Gammaproteobacteria;o__Pseudomonadales;f__Moraxellaceae;g__Acinetobacter;s__Acinetobacter schindleri	97.05	0.86	d__Bacteria;p__Proteobacteria;c__Gammaproteobacteria;o__Pseudomonadales;f__Moraxellaceae;g__Acinetobacter;s__	taxonomic classification defined by topology and ANI	topological placement and ANI have congruent species assignments	GCF_002688565.1, s__Acinetobacter sp002688565, 95.0, 88.53, 0.78; GCF_000773685.1, s__Acinetobacter sp000773685, 95.0, 84.51, 0.78; GCF_000369625.1, s__Acinetobacter variabilis, 95.0, 84.29, 0.65; GCF_900683715.1, s__Acinetobacter lwoffii, 96.18, 83.67, 0.66; GCF_000761495.1, s__Acinetobacter idrijaensis, 96.09, 83.5, 0.63; GCF_900322255.1, s__Acinetobacter fasciculus, 96.18, 83.45, 0.66; GCF_001…	99.44	11	N/A	N/A
GCF_010918895.1_ASM1091889v1_genomic	d__Bacteria;p__Proteobacteria;c__Gammaproteobacteria;o__Pseudomonadales;f__Moraxellaceae;g__Acinetobacter;s__Acinetobacter schindleri	GCF_000368625.1	95	d__Bacteria;p__Proteobacteria;c__Gammaproteobacteria;o__Pseudomonadales;f__Moraxellaceae;g__Acinetobacter;s__Acinetobacter schindleri	97.2	0.87	GCF_000368625.1	95	d__Bacteria;p__Proteobacteria;c__Gammaproteobacteria;o__Pseudomonadales;f__Moraxellaceae;g__Acinetobacter;s__Acinetobacter schindleri	97.2	0.87	d__Bacteria;p__Proteobacteria;c__Gammaproteobacteria;o__Pseudomonadales;f__Moraxellaceae;g__Acinetobacter;s__	taxonomic classification defined by topology and ANI	topological placement and ANI have congruent species assignments	GCF_002688565.1, s__Acinetobacter sp002688565, 95.0, 88.47, 0.77; GCF_000773685.1, s__Acinetobacter sp000773685, 95.0, 84.44, 0.78; GCF_000369625.1, s__Acinetobacter variabilis, 95.0, 84.0, 0.65; GCF_900683715.1, s__Acinetobacter lwoffii, 96.18, 83.43, 0.66; GCF_000761495.1, s__Acinetobacter idrijaensis, 96.09, 83.34, 0.62; GCF_900322255.1, s__Acinetobacter fasciculus, 96.18, 83.2, 0.67; GCF_0016…	99.46	11	N/A	N/A
GCF_012220585.1_ASM1222058v1_genomic	d__Bacteria;p__Proteobacteria;c__Gammaproteobacteria;o__Pseudomonadales;f__Moraxellaceae;g__Acinetobacter;s__Acinetobacter towneri	GCF_000368785.1	95	d__Bacteria;p__Proteobacteria;c__Gammaproteobacteria;o__Pseudomonadales;f__Moraxellaceae;g__Acinetobacter;s__Acinetobacter towneri	97.97	0.88	GCF_000368785.1	95	d__Bacteria;p__Proteobacteria;c__Gammaproteobacteria;o__Pseudomonadales;f__Moraxellaceae;g__Acinetobacter;s__Acinetobacter towneri	97.97	0.88	d__Bacteria;p__Proteobacteria;c__Gammaproteobacteria;o__Pseudomonadales;f__Moraxellaceae;g__Acinetobacter;s__	taxonomic classification defined by topology and ANI	topological placement and ANI have congruent species assignments	GCF_001758345.1, s__Acinetobacter towneri_A, 95.0, 94.02, 0.81; GCA_002296655.1, s__Acinetobacter sp002296655, 95.0, 93.34, 0.87; GCF_000488255.1, s__Acinetobacter indicus, 95.0, 82.61, 0.61; GCF_000369625.1, s__Acinetobacter variabilis, 95.0, 81.35, 0.49; GCF_002165305.2, s__Acinetobacter sp002165305, 95.0, 81.18, 0.54; GCF_000368045.1, s__Acinetobacter johnsonii, 95.0, 81.11, 0.55; GCF_90068371…	99.44	11	N/A	N/A
GCF_010917815.1_ASM1091781v1_genomic	d__Bacteria;p__Proteobacteria;c__Gammaproteobacteria;o__Pseudomonadales;f__Moraxellaceae;g__Acinetobacter;s__Acinetobacter indicus	GCF_000488255.1	95	d__Bacteria;p__Proteobacteria;c__Gammaproteobacteria;o__Pseudomonadales;f__Moraxellaceae;g__Acinetobacter;s__Acinetobacter indicus	97.43	0.85	GCF_000488255.1	95	d__Bacteria;p__Proteobacteria;c__Gammaproteobacteria;o__Pseudomonadales;f__Moraxellaceae;g__Acinetobacter;s__Acinetobacter indicus	97.43	0.85	d__Bacteria;p__Proteobacteria;c__Gammaproteobacteria;o__Pseudomonadales;f__Moraxellaceae;g__Acinetobacter;s__	taxonomic classification defined by topology and ANI	topological placement and ANI have congruent species assignments	GCF_001758345.1, s__Acinetobacter towneri_A, 95.0, 82.44, 0.57; GCF_000369625.1, s__Acinetobacter variabilis, 95.0, 82.23, 0.55; GCF_000368785.1, s__Acinetobacter towneri, 95.0, 82.16, 0.61; GCF_000368625.1, s__Acinetobacter schindleri, 95.0, 81.91, 0.5; GCA_002296655.1, s__Acinetobacter sp002296655, 95.0, 81.76, 0.61; GCF_900683715.1, s__Acinetobacter lwoffii, 96.18, 81.7, 0.53; GCF_000761495.1,…	99.33	11	N/A	N/A
GCF_010918195.1_ASM1091819v1_genomic	d__Bacteria;p__Proteobacteria;c__Gammaproteobacteria;o__Pseudomonadales;f__Moraxellaceae;g__Acinetobacter;s__Acinetobacter indicus	GCF_000488255.1	95	d__Bacteria;p__Proteobacteria;c__Gammaproteobacteria;o__Pseudomonadales;f__Moraxellaceae;g__Acinetobacter;s__Acinetobacter indicus	97.5	0.85	GCF_000488255.1	95	d__Bacteria;p__Proteobacteria;c__Gammaproteobacteria;o__Pseudomonadales;f__Moraxellaceae;g__Acinetobacter;s__Acinetobacter indicus	97.5	0.85	d__Bacteria;p__Proteobacteria;c__Gammaproteobacteria;o__Pseudomonadales;f__Moraxellaceae;g__Acinetobacter;s__	taxonomic classification defined by topology and ANI	topological placement and ANI have congruent species assignments	GCF_001758345.1, s__Acinetobacter towneri_A, 95.0, 82.37, 0.56; GCF_000369625.1, s__Acinetobacter variabilis, 95.0, 82.31, 0.58; GCF_000368785.1, s__Acinetobacter towneri, 95.0, 82.23, 0.58; GCF_900322255.1, s__Acinetobacter fasciculus, 96.18, 81.68, 0.58; GCA_002296655.1, s__Acinetobacter sp002296655, 95.0, 81.68, 0.58; GCF_000368625.1, s__Acinetobacter schindleri, 95.0, 81.67, 0.52; GCF_9006837…	99.33	11	N/A	N/A
GCF_017132735.1_ASM1713273v1_genomic	d__Bacteria;p__Proteobacteria;c__Gammaproteobacteria;o__Pseudomonadales;f__Moraxellaceae;g__Acinetobacter;s__Acinetobacter indicus	GCF_000488255.1	95	d__Bacteria;p__Proteobacteria;c__Gammaproteobacteria;o__Pseudomonadales;f__Moraxellaceae;g__Acinetobacter;s__Acinetobacter indicus	97.75	0.86	GCF_000488255.1	95	d__Bacteria;p__Proteobacteria;c__Gammaproteobacteria;o__Pseudomonadales;f__Moraxellaceae;g__Acinetobacter;s__Acinetobacter indicus	97.75	0.86	d__Bacteria;p__Proteobacteria;c__Gammaproteobacteria;o__Pseudomonadales;f__Moraxellaceae;g__Acinetobacter;s__	taxonomic classification defined by topology and ANI	topological placement and ANI have congruent species assignments	GCF_001758345.1, s__Acinetobacter towneri_A, 95.0, 82.31, 0.56; GCF_000368785.1, s__Acinetobacter towneri, 95.0, 81.97, 0.59; GCF_000369625.1, s__Acinetobacter variabilis, 95.0, 81.84, 0.57; GCF_900683715.1, s__Acinetobacter lwoffii, 96.18, 81.62, 0.57; GCA_000369105.1, s__Acinetobacter lwoffii_B, 95.0, 81.44, 0.6; GCF_900322255.1, s__Acinetobacter fasciculus, 96.18, 81.43, 0.58; GCF_000368625.1,…	99.31	11	N/A	N/A
GCF_015218885.1_ASM1521888v1_genomic	d__Bacteria;p__Proteobacteria;c__Gammaproteobacteria;o__Pseudomonadales;f__Moraxellaceae;g__Acinetobacter;s__Acinetobacter indicus	GCF_000488255.1	95	d__Bacteria;p__Proteobacteria;c__Gammaproteobacteria;o__Pseudomonadales;f__Moraxellaceae;g__Acinetobacter;s__Acinetobacter indicus	97.68	0.87	GCF_000488255.1	95	d__Bacteria;p__Proteobacteria;c__Gammaproteobacteria;o__Pseudomonadales;f__Moraxellaceae;g__Acinetobacter;s__Acinetobacter indicus	97.68	0.87	d__Bacteria;p__Proteobacteria;c__Gammaproteobacteria;o__Pseudomonadales;f__Moraxellaceae;g__Acinetobacter;s__	taxonomic classification defined by topology and ANI	topological placement and ANI have congruent species assignments	GCF_001758345.1, s__Acinetobacter towneri_A, 95.0, 82.08, 0.56; GCF_000368785.1, s__Acinetobacter towneri, 95.0, 81.84, 0.59; GCF_000369625.1, s__Acinetobacter variabilis, 95.0, 81.6, 0.57; GCF_900683715.1, s__Acinetobacter lwoffii, 96.18, 81.58, 0.58; GCF_000368625.1, s__Acinetobacter schindleri, 95.0, 81.5, 0.54; GCA_002296655.1, s__Acinetobacter sp002296655, 95.0, 81.39, 0.59; GCA_000369105.1,…	99.33	11	N/A	N/A
GCF_009828985.1_ASM982898v1_genomic	d__Bacteria;p__Proteobacteria;c__Gammaproteobacteria;o__Pseudomonadales;f__Moraxellaceae;g__Acinetobacter;s__Acinetobacter johnsonii	GCF_000368045.1	95	d__Bacteria;p__Proteobacteria;c__Gammaproteobacteria;o__Pseudomonadales;f__Moraxellaceae;g__Acinetobacter;s__Acinetobacter johnsonii	95.72	0.84	GCF_000368045.1	95	d__Bacteria;p__Proteobacteria;c__Gammaproteobacteria;o__Pseudomonadales;f__Moraxellaceae;g__Acinetobacter;s__Acinetobacter johnsonii	95.72	0.84	d__Bacteria;p__Proteobacteria;c__Gammaproteobacteria;o__Pseudomonadales;f__Moraxellaceae;g__Acinetobacter;s__	taxonomic classification defined by topology and ANI	topological placement and ANI have congruent species assignments	GCF_002165305.2, s__Acinetobacter sp002165305, 95.0, 93.16, 0.85; GCF_002135205.1, s__Acinetobacter sp002135205, 95.0, 89.6, 0.8; GCF_004331255.1, s__Acinetobacter sp004331255, 95.0, 82.13, 0.47; GCF_003105055.1, s__Acinetobacter sp003105055, 95.0, 82.09, 0.5; GCF_004331175.1, s__Acinetobacter sp004331175, 95.0, 82.02, 0.5; GCF_004331035.1, s__Acinetobacter sp004331035, 95.0, 81.98, 0.48; GCF_000…	99.42	11	N/A	N/A
GCF_014218985.1_ASM1421898v1_genomic	d__Bacteria;p__Proteobacteria;c__Gammaproteobacteria;o__Pseudomonadales;f__Moraxellaceae;g__Acinetobacter;s__Acinetobacter baumannii	GCF_002811175.1	95	d__Bacteria;p__Proteobacteria;c__Gammaproteobacteria;o__Pseudomonadales;f__Moraxellaceae;g__Acinetobacter;s__Acinetobacter baumannii	99.85	0.95	GCF_002811175.1	95	d__Bacteria;p__Proteobacteria;c__Gammaproteobacteria;o__Pseudomonadales;f__Moraxellaceae;g__Acinetobacter;s__Acinetobacter baumannii	99.85	0.95	d__Bacteria;p__Proteobacteria;c__Gammaproteobacteria;o__Pseudomonadales;f__Moraxellaceae;g__Acinetobacter;s__	taxonomic classification defined by topology and ANI	topological placement and ANI have congruent species assignments	GCF_000368085.1, s__Acinetobacter nosocomialis, 95.0, 92.03, 0.86; GCF_000368065.1, s__Acinetobacter seifertii, 95.0, 90.32, 0.83; GCF_002928115.1, s__Acinetobacter pittii_H, 95.0, 89.28, 0.83; GCF_000369045.1, s__Acinetobacter pittii, 95.0, 89.26, 0.85; GCF_001605885.1, s__Acinetobacter lactucae, 95.0, 88.67, 0.83; GCF_000399685.1, s__Acinetobacter pittii_E, 95.0, 88.54, 0.83; GCF_000196795.1, s…	99.01	11	N/A	N/A
GCF_013394265.1_ASM1339426v1_genomic	d__Bacteria;p__Proteobacteria;c__Gammaproteobacteria;o__Pseudomonadales;f__Moraxellaceae;g__Acinetobacter;s__Acinetobacter baumannii	GCF_002811175.1	95	d__Bacteria;p__Proteobacteria;c__Gammaproteobacteria;o__Pseudomonadales;f__Moraxellaceae;g__Acinetobacter;s__Acinetobacter baumannii	97.72	0.9	GCF_002811175.1	95	d__Bacteria;p__Proteobacteria;c__Gammaproteobacteria;o__Pseudomonadales;f__Moraxellaceae;g__Acinetobacter;s__Acinetobacter baumannii	97.72	0.9	d__Bacteria;p__Proteobacteria;c__Gammaproteobacteria;o__Pseudomonadales;f__Moraxellaceae;g__Acinetobacter;s__	taxonomic classification defined by topology and ANI	topological placement and ANI have congruent species assignments	GCF_000368085.1, s__Acinetobacter nosocomialis, 95.0, 91.98, 0.84; GCF_000368065.1, s__Acinetobacter seifertii, 95.0, 90.21, 0.82; GCF_002928115.1, s__Acinetobacter pittii_H, 95.0, 89.43, 0.85; GCF_000369045.1, s__Acinetobacter pittii, 95.0, 89.24, 0.83; GCF_001605885.1, s__Acinetobacter lactucae, 95.0, 88.58, 0.83; GCF_000399685.1, s__Acinetobacter pittii_E, 95.0, 88.49, 0.82; GCF_000196795.1, s…	98.99	11	N/A	N/A

## Sheet: tet(X5.3)
Table S4. Taxonomical assignment of tet(X5.3)-positive genomes retrived from GenBank
user_genome	classification	fastani_reference	fastani_reference_radius	fastani_taxonomy	fastani_ani	fastani_af	closest_placement_reference	closest_placement_radius	closest_placement_taxonomy	closest_placement_ani	closest_placement_af	pplacer_taxonomy	classification_method	note	other_related_references(genome_id,species_name,radius,ANI,AF)	aa_percent	translation_table	red_value	warnings
GCF_013418025.1_ASM1341802v1_genomic	d__Bacteria;p__Proteobacteria;c__Gammaproteobacteria;o__Pseudomonadales;f__Moraxellaceae;g__Acinetobacter;s__Acinetobacter piscicola_A	GCF_004152775.1	95	d__Bacteria;p__Proteobacteria;c__Gammaproteobacteria;o__Pseudomonadales;f__Moraxellaceae;g__Acinetobacter;s__Acinetobacter piscicola_A	98.3	0.87	GCF_004152775.1	95	d__Bacteria;p__Proteobacteria;c__Gammaproteobacteria;o__Pseudomonadales;f__Moraxellaceae;g__Acinetobacter;s__Acinetobacter piscicola_A	98.3	0.87	d__Bacteria;p__Proteobacteria;c__Gammaproteobacteria;o__Pseudomonadales;f__Moraxellaceae;g__Acinetobacter;s__	taxonomic classification defined by topology and ANI	topological placement and ANI have congruent species assignments	GCF_003268395.1, s__Acinetobacter sp003268395, 95.0, 86.11, 0.72; GCF_003024515.2, s__Acinetobacter sp003024515, 95.0, 85.98, 0.68; GCF_001704615.2, s__Acinetobacter defluvii, 95.0, 84.54, 0.66; GCF_001696605.3, s__Acinetobacter wuhouensis, 95.0, 82.06, 0.54; GCF_000214135.1, s__Acinetobacter sp000214135, 95.0, 81.6, 0.54; GCF_003611475.1, s__Acinetobacter sp003611475, 95.0, 81.42, 0.5; GCF_00223…	98.49	11	N/A	N/A
GCF_013418065.1_ASM1341806v1_genomic	d__Bacteria;p__Proteobacteria;c__Gammaproteobacteria;o__Pseudomonadales;f__Moraxellaceae;g__Acinetobacter;s__Acinetobacter piscicola_A	GCF_004152775.1	95	d__Bacteria;p__Proteobacteria;c__Gammaproteobacteria;o__Pseudomonadales;f__Moraxellaceae;g__Acinetobacter;s__Acinetobacter piscicola_A	98.33	0.86	GCF_004152775.1	95	d__Bacteria;p__Proteobacteria;c__Gammaproteobacteria;o__Pseudomonadales;f__Moraxellaceae;g__Acinetobacter;s__Acinetobacter piscicola_A	98.33	0.86	d__Bacteria;p__Proteobacteria;c__Gammaproteobacteria;o__Pseudomonadales;f__Moraxellaceae;g__Acinetobacter;s__	taxonomic classification defined by topology and ANI	topological placement and ANI have congruent species assignments	GCF_003268395.1, s__Acinetobacter sp003268395, 95.0, 86.22, 0.72; GCF_003024515.2, s__Acinetobacter sp003024515, 95.0, 86.02, 0.67; GCF_001704615.2, s__Acinetobacter defluvii, 95.0, 84.5, 0.67; GCF_001696605.3, s__Acinetobacter wuhouensis, 95.0, 82.06, 0.54; GCF_000214135.1, s__Acinetobacter sp000214135, 95.0, 81.57, 0.54; GCF_003611475.1, s__Acinetobacter sp003611475, 95.0, 81.39, 0.5; GCF_00036…	98.49	11	N/A	N/A
GCF_013418085.1_ASM1341808v1_genomic	d__Bacteria;p__Proteobacteria;c__Gammaproteobacteria;o__Pseudomonadales;f__Moraxellaceae;g__Acinetobacter;s__Acinetobacter piscicola_A	GCF_004152775.1	95	d__Bacteria;p__Proteobacteria;c__Gammaproteobacteria;o__Pseudomonadales;f__Moraxellaceae;g__Acinetobacter;s__Acinetobacter piscicola_A	98.38	0.86	GCF_004152775.1	95	d__Bacteria;p__Proteobacteria;c__Gammaproteobacteria;o__Pseudomonadales;f__Moraxellaceae;g__Acinetobacter;s__Acinetobacter piscicola_A	98.38	0.86	d__Bacteria;p__Proteobacteria;c__Gammaproteobacteria;o__Pseudomonadales;f__Moraxellaceae;g__Acinetobacter;s__	taxonomic classification defined by topology and ANI	topological placement and ANI have congruent species assignments	GCF_003268395.1, s__Acinetobacter sp003268395, 95.0, 86.17, 0.73; GCF_003024515.2, s__Acinetobacter sp003024515, 95.0, 85.99, 0.68; GCF_001704615.2, s__Acinetobacter defluvii, 95.0, 84.54, 0.67; GCF_001696605.3, s__Acinetobacter wuhouensis, 95.0, 82.11, 0.54; GCF_000214135.1, s__Acinetobacter sp000214135, 95.0, 81.6, 0.54; GCF_003611475.1, s__Acinetobacter sp003611475, 95.0, 81.29, 0.5; GCF_00223…	98.49	11	N/A	N/A
GCF_013418115.1_ASM1341811v1_genomic	d__Bacteria;p__Proteobacteria;c__Gammaproteobacteria;o__Pseudomonadales;f__Moraxellaceae;g__Acinetobacter;s__Acinetobacter piscicola_A	GCF_004152775.1	95	d__Bacteria;p__Proteobacteria;c__Gammaproteobacteria;o__Pseudomonadales;f__Moraxellaceae;g__Acinetobacter;s__Acinetobacter piscicola_A	98.36	0.86	GCF_004152775.1	95	d__Bacteria;p__Proteobacteria;c__Gammaproteobacteria;o__Pseudomonadales;f__Moraxellaceae;g__Acinetobacter;s__Acinetobacter piscicola_A	98.36	0.86	d__Bacteria;p__Proteobacteria;c__Gammaproteobacteria;o__Pseudomonadales;f__Moraxellaceae;g__Acinetobacter;s__	taxonomic classification defined by topology and ANI	topological placement and ANI have congruent species assignments	GCF_003268395.1, s__Acinetobacter sp003268395, 95.0, 86.11, 0.72; GCF_003024515.2, s__Acinetobacter sp003024515, 95.0, 85.96, 0.68; GCF_001704615.2, s__Acinetobacter defluvii, 95.0, 84.43, 0.67; GCF_001696605.3, s__Acinetobacter wuhouensis, 95.0, 82.06, 0.54; GCF_000214135.1, s__Acinetobacter sp000214135, 95.0, 81.63, 0.54; GCF_003611475.1, s__Acinetobacter sp003611475, 95.0, 81.3, 0.5; GCF_00223…	98.49	11	N/A	N/A
GCF_015218165.1_ASM1521816v1_genomic	d__Bacteria;p__Proteobacteria;c__Gammaproteobacteria;o__Pseudomonadales;f__Moraxellaceae;g__Acinetobacter;s__Acinetobacter piscicola_A	GCF_004152775.1	95	d__Bacteria;p__Proteobacteria;c__Gammaproteobacteria;o__Pseudomonadales;f__Moraxellaceae;g__Acinetobacter;s__Acinetobacter piscicola_A	98.21	0.9	GCF_004152775.1	95	d__Bacteria;p__Proteobacteria;c__Gammaproteobacteria;o__Pseudomonadales;f__Moraxellaceae;g__Acinetobacter;s__Acinetobacter piscicola_A	98.21	0.9	d__Bacteria;p__Proteobacteria;c__Gammaproteobacteria;o__Pseudomonadales;f__Moraxellaceae;g__Acinetobacter;s__	taxonomic classification defined by topology and ANI	topological placement and ANI have congruent species assignments	GCF_003268395.1, s__Acinetobacter sp003268395, 95.0, 86.12, 0.71; GCF_003024515.2, s__Acinetobacter sp003024515, 95.0, 86.08, 0.63; GCF_001704615.2, s__Acinetobacter defluvii, 95.0, 84.7, 0.71; GCF_001696605.3, s__Acinetobacter wuhouensis, 95.0, 82.33, 0.55; GCF_000369625.1, s__Acinetobacter variabilis, 95.0, 81.65, 0.38; GCF_000214135.1, s__Acinetobacter sp000214135, 95.0, 81.62, 0.55; GCF_00361…	98.49	11	N/A	N/A
GCF_012974585.1_ASM1297458v1_genomic	d__Bacteria;p__Proteobacteria;c__Gammaproteobacteria;o__Pseudomonadales;f__Moraxellaceae;g__Acinetobacter;s__Acinetobacter baumannii	GCF_002811175.1	95	d__Bacteria;p__Proteobacteria;c__Gammaproteobacteria;o__Pseudomonadales;f__Moraxellaceae;g__Acinetobacter;s__Acinetobacter baumannii	97.65	0.88	GCF_002811175.1	95	d__Bacteria;p__Proteobacteria;c__Gammaproteobacteria;o__Pseudomonadales;f__Moraxellaceae;g__Acinetobacter;s__Acinetobacter baumannii	97.65	0.88	d__Bacteria;p__Proteobacteria;c__Gammaproteobacteria;o__Pseudomonadales;f__Moraxellaceae;g__Acinetobacter;s__	taxonomic classification defined by topology and ANI	topological placement and ANI have congruent species assignments	GCF_000368085.1, s__Acinetobacter nosocomialis, 95.0, 91.96, 0.84; GCF_000368065.1, s__Acinetobacter seifertii, 95.0, 90.41, 0.77; GCF_002928115.1, s__Acinetobacter pittii_H, 95.0, 89.35, 0.84; GCF_000369045.1, s__Acinetobacter pittii, 95.0, 89.22, 0.83; GCF_001605885.1, s__Acinetobacter lactucae, 95.0, 88.55, 0.82; GCF_000399685.1, s__Acinetobacter pittii_E, 95.0, 88.46, 0.82; GCF_000196795.1, s…	99.03	11	N/A	N/A

## Sheet: tet(X6)
Table S4. Taxonomical assignment of tet(X6)-positive genomes retrived from GenBank
user_genome	classification	fastani_reference	fastani_reference_radius	fastani_taxonomy	fastani_ani	fastani_af	closest_placement_reference	closest_placement_radius	closest_placement_taxonomy	closest_placement_ani	closest_placement_af	pplacer_taxonomy	classification_method	note	other_related_references(genome_id,species_name,radius,ANI,AF)	aa_percent	translation_table	red_value	warnings
GCF_009829005.1_ASM982900v1_genomic	d__Bacteria;p__Proteobacteria;c__Gammaproteobacteria;o__Pseudomonadales;f__Moraxellaceae;g__Acinetobacter;s__Acinetobacter lwoffii_B	GCA_000369105.1	95	d__Bacteria;p__Proteobacteria;c__Gammaproteobacteria;o__Pseudomonadales;f__Moraxellaceae;g__Acinetobacter;s__Acinetobacter lwoffii_B	97.03	0.91	GCA_000369105.1	95	d__Bacteria;p__Proteobacteria;c__Gammaproteobacteria;o__Pseudomonadales;f__Moraxellaceae;g__Acinetobacter;s__Acinetobacter lwoffii_B	97.03	0.91	d__Bacteria;p__Proteobacteria;c__Gammaproteobacteria;o__Pseudomonadales;f__Moraxellaceae;g__Acinetobacter;s__	taxonomic classification defined by topology and ANI	topological placement and ANI have congruent species assignments	GCF_900322255.1, s__Acinetobacter fasciculus, 96.18, 88.89, 0.8; GCF_000761495.1, s__Acinetobacter idrijaensis, 96.09, 88.8, 0.84; GCF_900683715.1, s__Acinetobacter lwoffii, 96.18, 88.79, 0.85; GCA_002367455.1, s__Acinetobacter sp002367455, 95.9, 88.35, 0.85; GCF_001647535.1, s__Acinetobacter sp001647535, 95.0, 86.83, 0.81; GCF_000369625.1, s__Acinetobacter variabilis, 95.0, 83.6, 0.74; GCF_00036…	99.35	11	N/A	N/A
GCF_009822135.1_ASM982213v1_genomic	d__Bacteria;p__Proteobacteria;c__Gammaproteobacteria;o__Pseudomonadales;f__Moraxellaceae;g__Acinetobacter;s__Acinetobacter variabilis	GCF_000369625.1	95	d__Bacteria;p__Proteobacteria;c__Gammaproteobacteria;o__Pseudomonadales;f__Moraxellaceae;g__Acinetobacter;s__Acinetobacter variabilis	95.41	0.83	GCF_000369625.1	95	d__Bacteria;p__Proteobacteria;c__Gammaproteobacteria;o__Pseudomonadales;f__Moraxellaceae;g__Acinetobacter;s__Acinetobacter variabilis	95.41	0.83	d__Bacteria;p__Proteobacteria;c__Gammaproteobacteria;o__Pseudomonadales;f__Moraxellaceae;g__Acinetobacter;s__	taxonomic classification defined by topology and ANI	topological placement and ANI have congruent species assignments	GCF_000761495.1, s__Acinetobacter idrijaensis, 96.09, 85.03, 0.73; GCF_900683715.1, s__Acinetobacter lwoffii, 96.18, 84.11, 0.7; GCF_900322255.1, s__Acinetobacter fasciculus, 96.18, 84.04, 0.74; GCF_002688565.1, s__Acinetobacter sp002688565, 95.0, 83.89, 0.61; GCF_000368625.1, s__Acinetobacter schindleri, 95.0, 83.69, 0.65; GCA_000369105.1, s__Acinetobacter lwoffii_B, 95.0, 83.64, 0.73; GCF_00164…	99.42	11	N/A	N/A
GCF_010919095.1_ASM1091909v1_genomic	d__Bacteria;p__Proteobacteria;c__Gammaproteobacteria;o__Pseudomonadales;f__Moraxellaceae;g__Acinetobacter;s__Acinetobacter schindleri	GCF_000368625.1	95	d__Bacteria;p__Proteobacteria;c__Gammaproteobacteria;o__Pseudomonadales;f__Moraxellaceae;g__Acinetobacter;s__Acinetobacter schindleri	97.15	0.85	GCF_000368625.1	95	d__Bacteria;p__Proteobacteria;c__Gammaproteobacteria;o__Pseudomonadales;f__Moraxellaceae;g__Acinetobacter;s__Acinetobacter schindleri	97.15	0.85	d__Bacteria;p__Proteobacteria;c__Gammaproteobacteria;o__Pseudomonadales;f__Moraxellaceae;g__Acinetobacter;s__	taxonomic classification defined by topology and ANI	topological placement and ANI have congruent species assignments	GCF_002688565.1, s__Acinetobacter sp002688565, 95.0, 88.49, 0.78; GCF_000773685.1, s__Acinetobacter sp000773685, 95.0, 84.42, 0.79; GCF_000369625.1, s__Acinetobacter variabilis, 95.0, 84.26, 0.64; GCF_900322255.1, s__Acinetobacter fasciculus, 96.18, 83.39, 0.66; GCF_000761495.1, s__Acinetobacter idrijaensis, 96.09, 83.36, 0.62; GCF_900683715.1, s__Acinetobacter lwoffii, 96.18, 83.29, 0.61; GCF_00…	99.46	11	N/A	N/A
GCF_010918635.1_ASM1091863v1_genomic	d__Bacteria;p__Proteobacteria;c__Gammaproteobacteria;o__Pseudomonadales;f__Moraxellaceae;g__Acinetobacter;s__Acinetobacter schindleri	GCF_000368625.1	95	d__Bacteria;p__Proteobacteria;c__Gammaproteobacteria;o__Pseudomonadales;f__Moraxellaceae;g__Acinetobacter;s__Acinetobacter schindleri	97.05	0.86	GCF_000368625.1	95	d__Bacteria;p__Proteobacteria;c__Gammaproteobacteria;o__Pseudomonadales;f__Moraxellaceae;g__Acinetobacter;s__Acinetobacter schindleri	97.05	0.86	d__Bacteria;p__Proteobacteria;c__Gammaproteobacteria;o__Pseudomonadales;f__Moraxellaceae;g__Acinetobacter;s__	taxonomic classification defined by topology and ANI	topological placement and ANI have congruent species assignments	GCF_002688565.1, s__Acinetobacter sp002688565, 95.0, 88.53, 0.78; GCF_000773685.1, s__Acinetobacter sp000773685, 95.0, 84.51, 0.78; GCF_000369625.1, s__Acinetobacter variabilis, 95.0, 84.29, 0.65; GCF_900683715.1, s__Acinetobacter lwoffii, 96.18, 83.67, 0.66; GCF_000761495.1, s__Acinetobacter idrijaensis, 96.09, 83.5, 0.63; GCF_900322255.1, s__Acinetobacter fasciculus, 96.18, 83.45, 0.66; GCF_001…	99.44	11	N/A	N/A
GCF_010918895.1_ASM1091889v1_genomic	d__Bacteria;p__Proteobacteria;c__Gammaproteobacteria;o__Pseudomonadales;f__Moraxellaceae;g__Acinetobacter;s__Acinetobacter schindleri	GCF_000368625.1	95	d__Bacteria;p__Proteobacteria;c__Gammaproteobacteria;o__Pseudomonadales;f__Moraxellaceae;g__Acinetobacter;s__Acinetobacter schindleri	97.2	0.87	GCF_000368625.1	95	d__Bacteria;p__Proteobacteria;c__Gammaproteobacteria;o__Pseudomonadales;f__Moraxellaceae;g__Acinetobacter;s__Acinetobacter schindleri	97.2	0.87	d__Bacteria;p__Proteobacteria;c__Gammaproteobacteria;o__Pseudomonadales;f__Moraxellaceae;g__Acinetobacter;s__	taxonomic classification defined by topology and ANI	topological placement and ANI have congruent species assignments	GCF_002688565.1, s__Acinetobacter sp002688565, 95.0, 88.47, 0.77; GCF_000773685.1, s__Acinetobacter sp000773685, 95.0, 84.44, 0.78; GCF_000369625.1, s__Acinetobacter variabilis, 95.0, 84.0, 0.65; GCF_900683715.1, s__Acinetobacter lwoffii, 96.18, 83.43, 0.66; GCF_000761495.1, s__Acinetobacter idrijaensis, 96.09, 83.34, 0.62; GCF_900322255.1, s__Acinetobacter fasciculus, 96.18, 83.2, 0.67; GCF_0016…	99.46	11	N/A	N/A
GCF_012220585.1_ASM1222058v1_genomic	d__Bacteria;p__Proteobacteria;c__Gammaproteobacteria;o__Pseudomonadales;f__Moraxellaceae;g__Acinetobacter;s__Acinetobacter towneri	GCF_000368785.1	95	d__Bacteria;p__Proteobacteria;c__Gammaproteobacteria;o__Pseudomonadales;f__Moraxellaceae;g__Acinetobacter;s__Acinetobacter towneri	97.97	0.88	GCF_000368785.1	95	d__Bacteria;p__Proteobacteria;c__Gammaproteobacteria;o__Pseudomonadales;f__Moraxellaceae;g__Acinetobacter;s__Acinetobacter towneri	97.97	0.88	d__Bacteria;p__Proteobacteria;c__Gammaproteobacteria;o__Pseudomonadales;f__Moraxellaceae;g__Acinetobacter;s__	taxonomic classification defined by topology and ANI	topological placement and ANI have congruent species assignments	GCF_001758345.1, s__Acinetobacter towneri_A, 95.0, 94.02, 0.81; GCA_002296655.1, s__Acinetobacter sp002296655, 95.0, 93.34, 0.87; GCF_000488255.1, s__Acinetobacter indicus, 95.0, 82.61, 0.61; GCF_000369625.1, s__Acinetobacter variabilis, 95.0, 81.35, 0.49; GCF_002165305.2, s__Acinetobacter sp002165305, 95.0, 81.18, 0.54; GCF_000368045.1, s__Acinetobacter johnsonii, 95.0, 81.11, 0.55; GCF_90068371…	99.44	11	N/A	N/A
GCF_010917815.1_ASM1091781v1_genomic	d__Bacteria;p__Proteobacteria;c__Gammaproteobacteria;o__Pseudomonadales;f__Moraxellaceae;g__Acinetobacter;s__Acinetobacter indicus	GCF_000488255.1	95	d__Bacteria;p__Proteobacteria;c__Gammaproteobacteria;o__Pseudomonadales;f__Moraxellaceae;g__Acinetobacter;s__Acinetobacter indicus	97.43	0.85	GCF_000488255.1	95	d__Bacteria;p__Proteobacteria;c__Gammaproteobacteria;o__Pseudomonadales;f__Moraxellaceae;g__Acinetobacter;s__Acinetobacter indicus	97.43	0.85	d__Bacteria;p__Proteobacteria;c__Gammaproteobacteria;o__Pseudomonadales;f__Moraxellaceae;g__Acinetobacter;s__	taxonomic classification defined by topology and ANI	topological placement and ANI have congruent species assignments	GCF_001758345.1, s__Acinetobacter towneri_A, 95.0, 82.44, 0.57; GCF_000369625.1, s__Acinetobacter variabilis, 95.0, 82.23, 0.55; GCF_000368785.1, s__Acinetobacter towneri, 95.0, 82.16, 0.61; GCF_000368625.1, s__Acinetobacter schindleri, 95.0, 81.91, 0.5; GCA_002296655.1, s__Acinetobacter sp002296655, 95.0, 81.76, 0.61; GCF_900683715.1, s__Acinetobacter lwoffii, 96.18, 81.7, 0.53; GCF_000761495.1,…	99.33	11	N/A	N/A
GCF_010918195.1_ASM1091819v1_genomic	d__Bacteria;p__Proteobacteria;c__Gammaproteobacteria;o__Pseudomonadales;f__Moraxellaceae;g__Acinetobacter;s__Acinetobacter indicus	GCF_000488255.1	95	d__Bacteria;p__Proteobacteria;c__Gammaproteobacteria;o__Pseudomonadales;f__Moraxellaceae;g__Acinetobacter;s__Acinetobacter indicus	97.5	0.85	GCF_000488255.1	95	d__Bacteria;p__Proteobacteria;c__Gammaproteobacteria;o__Pseudomonadales;f__Moraxellaceae;g__Acinetobacter;s__Acinetobacter indicus	97.5	0.85	d__Bacteria;p__Proteobacteria;c__Gammaproteobacteria;o__Pseudomonadales;f__Moraxellaceae;g__Acinetobacter;s__	taxonomic classification defined by topology and ANI	topological placement and ANI have congruent species assignments	GCF_001758345.1, s__Acinetobacter towneri_A, 95.0, 82.37, 0.56; GCF_000369625.1, s__Acinetobacter variabilis, 95.0, 82.31, 0.58; GCF_000368785.1, s__Acinetobacter towneri, 95.0, 82.23, 0.58; GCF_900322255.1, s__Acinetobacter fasciculus, 96.18, 81.68, 0.58; GCA_002296655.1, s__Acinetobacter sp002296655, 95.0, 81.68, 0.58; GCF_000368625.1, s__Acinetobacter schindleri, 95.0, 81.67, 0.52; GCF_9006837…	99.33	11	N/A	N/A
GCF_017132735.1_ASM1713273v1_genomic	d__Bacteria;p__Proteobacteria;c__Gammaproteobacteria;o__Pseudomonadales;f__Moraxellaceae;g__Acinetobacter;s__Acinetobacter indicus	GCF_000488255.1	95	d__Bacteria;p__Proteobacteria;c__Gammaproteobacteria;o__Pseudomonadales;f__Moraxellaceae;g__Acinetobacter;s__Acinetobacter indicus	97.75	0.86	GCF_000488255.1	95	d__Bacteria;p__Proteobacteria;c__Gammaproteobacteria;o__Pseudomonadales;f__Moraxellaceae;g__Acinetobacter;s__Acinetobacter indicus	97.75	0.86	d__Bacteria;p__Proteobacteria;c__Gammaproteobacteria;o__Pseudomonadales;f__Moraxellaceae;g__Acinetobacter;s__	taxonomic classification defined by topology and ANI	topological placement and ANI have congruent species assignments	GCF_001758345.1, s__Acinetobacter towneri_A, 95.0, 82.31, 0.56; GCF_000368785.1, s__Acinetobacter towneri, 95.0, 81.97, 0.59; GCF_000369625.1, s__Acinetobacter variabilis, 95.0, 81.84, 0.57; GCF_900683715.1, s__Acinetobacter lwoffii, 96.18, 81.62, 0.57; GCA_000369105.1, s__Acinetobacter lwoffii_B, 95.0, 81.44, 0.6; GCF_900322255.1, s__Acinetobacter fasciculus, 96.18, 81.43, 0.58; GCF_000368625.1,…	99.31	11	N/A	N/A
GCF_015218885.1_ASM1521888v1_genomic	d__Bacteria;p__Proteobacteria;c__Gammaproteobacteria;o__Pseudomonadales;f__Moraxellaceae;g__Acinetobacter;s__Acinetobacter indicus	GCF_000488255.1	95	d__Bacteria;p__Proteobacteria;c__Gammaproteobacteria;o__Pseudomonadales;f__Moraxellaceae;g__Acinetobacter;s__Acinetobacter indicus	97.68	0.87	GCF_000488255.1	95	d__Bacteria;p__Proteobacteria;c__Gammaproteobacteria;o__Pseudomonadales;f__Moraxellaceae;g__Acinetobacter;s__Acinetobacter indicus	97.68	0.87	d__Bacteria;p__Proteobacteria;c__Gammaproteobacteria;o__Pseudomonadales;f__Moraxellaceae;g__Acinetobacter;s__	taxonomic classification defined by topology and ANI	topological placement and ANI have congruent species assignments	GCF_001758345.1, s__Acinetobacter towneri_A, 95.0, 82.08, 0.56; GCF_000368785.1, s__Acinetobacter towneri, 95.0, 81.84, 0.59; GCF_000369625.1, s__Acinetobacter variabilis, 95.0, 81.6, 0.57; GCF_900683715.1, s__Acinetobacter lwoffii, 96.18, 81.58, 0.58; GCF_000368625.1, s__Acinetobacter schindleri, 95.0, 81.5, 0.54; GCA_002296655.1, s__Acinetobacter sp002296655, 95.0, 81.39, 0.59; GCA_000369105.1,…	99.33	11	N/A	N/A
GCF_009828985.1_ASM982898v1_genomic	d__Bacteria;p__Proteobacteria;c__Gammaproteobacteria;o__Pseudomonadales;f__Moraxellaceae;g__Acinetobacter;s__Acinetobacter johnsonii	GCF_000368045.1	95	d__Bacteria;p__Proteobacteria;c__Gammaproteobacteria;o__Pseudomonadales;f__Moraxellaceae;g__Acinetobacter;s__Acinetobacter johnsonii	95.72	0.84	GCF_000368045.1	95	d__Bacteria;p__Proteobacteria;c__Gammaproteobacteria;o__Pseudomonadales;f__Moraxellaceae;g__Acinetobacter;s__Acinetobacter johnsonii	95.72	0.84	d__Bacteria;p__Proteobacteria;c__Gammaproteobacteria;o__Pseudomonadales;f__Moraxellaceae;g__Acinetobacter;s__	taxonomic classification defined by topology and ANI	topological placement and ANI have congruent species assignments	GCF_002165305.2, s__Acinetobacter sp002165305, 95.0, 93.16, 0.85; GCF_002135205.1, s__Acinetobacter sp002135205, 95.0, 89.6, 0.8; GCF_004331255.1, s__Acinetobacter sp004331255, 95.0, 82.13, 0.47; GCF_003105055.1, s__Acinetobacter sp003105055, 95.0, 82.09, 0.5; GCF_004331175.1, s__Acinetobacter sp004331175, 95.0, 82.02, 0.5; GCF_004331035.1, s__Acinetobacter sp004331035, 95.0, 81.98, 0.48; GCF_000…	99.42	11	N/A	N/A
GCF_014218985.1_ASM1421898v1_genomic	d__Bacteria;p__Proteobacteria;c__Gammaproteobacteria;o__Pseudomonadales;f__Moraxellaceae;g__Acinetobacter;s__Acinetobacter baumannii	GCF_002811175.1	95	d__Bacteria;p__Proteobacteria;c__Gammaproteobacteria;o__Pseudomonadales;f__Moraxellaceae;g__Acinetobacter;s__Acinetobacter baumannii	99.85	0.95	GCF_002811175.1	95	d__Bacteria;p__Proteobacteria;c__Gammaproteobacteria;o__Pseudomonadales;f__Moraxellaceae;g__Acinetobacter;s__Acinetobacter baumannii	99.85	0.95	d__Bacteria;p__Proteobacteria;c__Gammaproteobacteria;o__Pseudomonadales;f__Moraxellaceae;g__Acinetobacter;s__	taxonomic classification defined by topology and ANI	topological placement and ANI have congruent species assignments	GCF_000368085.1, s__Acinetobacter nosocomialis, 95.0, 92.03, 0.86; GCF_000368065.1, s__Acinetobacter seifertii, 95.0, 90.32, 0.83; GCF_002928115.1, s__Acinetobacter pittii_H, 95.0, 89.28, 0.83; GCF_000369045.1, s__Acinetobacter pittii, 95.0, 89.26, 0.85; GCF_001605885.1, s__Acinetobacter lactucae, 95.0, 88.67, 0.83; GCF_000399685.1, s__Acinetobacter pittii_E, 95.0, 88.54, 0.83; GCF_000196795.1, s…	99.01	11	N/A	N/A
GCF_013394265.1_ASM1339426v1_genomic	d__Bacteria;p__Proteobacteria;c__Gammaproteobacteria;o__Pseudomonadales;f__Moraxellaceae;g__Acinetobacter;s__Acinetobacter baumannii	GCF_002811175.1	95	d__Bacteria;p__Proteobacteria;c__Gammaproteobacteria;o__Pseudomonadales;f__Moraxellaceae;g__Acinetobacter;s__Acinetobacter baumannii	97.72	0.9	GCF_002811175.1	95	d__Bacteria;p__Proteobacteria;c__Gammaproteobacteria;o__Pseudomonadales;f__Moraxellaceae;g__Acinetobacter;s__Acinetobacter baumannii	97.72	0.9	d__Bacteria;p__Proteobacteria;c__Gammaproteobacteria;o__Pseudomonadales;f__Moraxellaceae;g__Acinetobacter;s__	taxonomic classification defined by topology and ANI	topological placement and ANI have congruent species assignments	GCF_000368085.1, s__Acinetobacter nosocomialis, 95.0, 91.98, 0.84; GCF_000368065.1, s__Acinetobacter seifertii, 95.0, 90.21, 0.82; GCF_002928115.1, s__Acinetobacter pittii_H, 95.0, 89.43, 0.85; GCF_000369045.1, s__Acinetobacter pittii, 95.0, 89.24, 0.83; GCF_001605885.1, s__Acinetobacter lactucae, 95.0, 88.58, 0.83; GCF_000399685.1, s__Acinetobacter pittii_E, 95.0, 88.49, 0.82; GCF_000196795.1, s…	98.99	11	N/A	N/A
GCF_013417155.1_ASM1341715v1_genomic	d__Bacteria;p__Proteobacteria;c__Gammaproteobacteria;o__Pseudomonadales;f__Moraxellaceae;g__Acinetobacter;s__Acinetobacter lwoffii	GCF_900683715.1	96.18	d__Bacteria;p__Proteobacteria;c__Gammaproteobacteria;o__Pseudomonadales;f__Moraxellaceae;g__Acinetobacter;s__Acinetobacter lwoffii	96.23	0.87	N/A	N/A	N/A	N/A	N/A	d__Bacteria;p__Proteobacteria;c__Gammaproteobacteria;o__Pseudomonadales;f__Moraxellaceae;g__Acinetobacter;s__	ANI	topological placement and ANI have incongruent species assignments	GCF_900683715.1, s__Acinetobacter lwoffii, 96.18, 96.23, 0.87; GCA_002367455.1, s__Acinetobacter sp002367455, 95.9, 96.18, 0.89; GCF_000761495.1, s__Acinetobacter idrijaensis, 96.09, 96.12, 0.85; GCF_900322255.1, s__Acinetobacter fasciculus, 96.18, 96.02, 0.85; GCF_001647535.1, s__Acinetobacter sp001647535, 95.0, 90.62, 0.8; GCA_000369105.1, s__Acinetobacter lwoffii_B, 95.0, 89.66, 0.81; GCF_0003…	99.4	11	N/A	N/A
GCF_013420445.1_ASM1342044v1_genomic	d__Bacteria;p__Proteobacteria;c__Gammaproteobacteria;o__Pseudomonadales;f__Moraxellaceae;g__Acinetobacter;s__Acinetobacter lwoffii_B	GCA_000369105.1	95	d__Bacteria;p__Proteobacteria;c__Gammaproteobacteria;o__Pseudomonadales;f__Moraxellaceae;g__Acinetobacter;s__Acinetobacter lwoffii_B	97.05	0.86	GCA_000369105.1	95	d__Bacteria;p__Proteobacteria;c__Gammaproteobacteria;o__Pseudomonadales;f__Moraxellaceae;g__Acinetobacter;s__Acinetobacter lwoffii_B	97.05	0.86	d__Bacteria;p__Proteobacteria;c__Gammaproteobacteria;o__Pseudomonadales;f__Moraxellaceae;g__Acinetobacter;s__	taxonomic classification defined by topology and ANI	topological placement and ANI have congruent species assignments	GCF_900322255.1, s__Acinetobacter fasciculus, 96.18, 89.31, 0.8; GCF_900683715.1, s__Acinetobacter lwoffii, 96.18, 89.15, 0.82; GCF_000761495.1, s__Acinetobacter idrijaensis, 96.09, 89.12, 0.8; GCA_002367455.1, s__Acinetobacter sp002367455, 95.9, 88.69, 0.85; GCF_001647535.1, s__Acinetobacter sp001647535, 95.0, 87.27, 0.78; GCF_000369625.1, s__Acinetobacter variabilis, 95.0, 83.61, 0.73; GCF_0003…	99.37	11	N/A	N/A
GCF_013418175.1_ASM1341817v1_genomic	d__Bacteria;p__Proteobacteria;c__Gammaproteobacteria;o__Pseudomonadales;f__Moraxellaceae;g__Acinetobacter;s__Acinetobacter lwoffii_B	GCA_000369105.1	95	d__Bacteria;p__Proteobacteria;c__Gammaproteobacteria;o__Pseudomonadales;f__Moraxellaceae;g__Acinetobacter;s__Acinetobacter lwoffii_B	97.01	0.89	GCA_000369105.1	95	d__Bacteria;p__Proteobacteria;c__Gammaproteobacteria;o__Pseudomonadales;f__Moraxellaceae;g__Acinetobacter;s__Acinetobacter lwoffii_B	97.01	0.89	d__Bacteria;p__Proteobacteria;c__Gammaproteobacteria;o__Pseudomonadales;f__Moraxellaceae;g__Acinetobacter;s__	taxonomic classification defined by topology and ANI	topological placement and ANI have congruent species assignments	GCF_900322255.1, s__Acinetobacter fasciculus, 96.18, 89.02, 0.8; GCF_000761495.1, s__Acinetobacter idrijaensis, 96.09, 88.78, 0.81; GCF_900683715.1, s__Acinetobacter lwoffii, 96.18, 88.78, 0.81; GCA_002367455.1, s__Acinetobacter sp002367455, 95.9, 88.29, 0.86; GCF_001647535.1, s__Acinetobacter sp001647535, 95.0, 86.87, 0.78; GCF_000369625.1, s__Acinetobacter variabilis, 95.0, 83.59, 0.74; GCF_000…	99.37	11	N/A	N/A
GCF_009829025.1_ASM982902v1_genomic	d__Bacteria;p__Proteobacteria;c__Gammaproteobacteria;o__Pseudomonadales;f__Moraxellaceae;g__Acinetobacter;s__Acinetobacter lwoffii_B	GCA_000369105.1	95	d__Bacteria;p__Proteobacteria;c__Gammaproteobacteria;o__Pseudomonadales;f__Moraxellaceae;g__Acinetobacter;s__Acinetobacter lwoffii_B	97.04	0.9	GCA_000369105.1	95	d__Bacteria;p__Proteobacteria;c__Gammaproteobacteria;o__Pseudomonadales;f__Moraxellaceae;g__Acinetobacter;s__Acinetobacter lwoffii_B	97.04	0.9	d__Bacteria;p__Proteobacteria;c__Gammaproteobacteria;o__Pseudomonadales;f__Moraxellaceae;g__Acinetobacter;s__	taxonomic classification defined by topology and ANI	topological placement and ANI have congruent species assignments	GCF_900322255.1, s__Acinetobacter fasciculus, 96.18, 88.97, 0.78; GCF_900683715.1, s__Acinetobacter lwoffii, 96.18, 88.95, 0.85; GCF_000761495.1, s__Acinetobacter idrijaensis, 96.09, 88.76, 0.84; GCA_002367455.1, s__Acinetobacter sp002367455, 95.9, 88.39, 0.86; GCF_001647535.1, s__Acinetobacter sp001647535, 95.0, 86.84, 0.8; GCF_000369625.1, s__Acinetobacter variabilis, 95.0, 83.65, 0.76; GCF_000…	99.37	11	N/A	N/A
GCF_006864105.1_ASM686410v1_genomic	d__Bacteria;p__Proteobacteria;c__Gammaproteobacteria;o__Pseudomonadales;f__Moraxellaceae;g__Acinetobacter;s__Acinetobacter lwoffii_C	GCA_006864105.1	95	d__Bacteria;p__Proteobacteria;c__Gammaproteobacteria;o__Pseudomonadales;f__Moraxellaceae;g__Acinetobacter;s__Acinetobacter lwoffii_C	100	0.99	GCA_006864105.1	95	d__Bacteria;p__Proteobacteria;c__Gammaproteobacteria;o__Pseudomonadales;f__Moraxellaceae;g__Acinetobacter;s__Acinetobacter lwoffii_C	100	0.99	d__Bacteria;p__Proteobacteria;c__Gammaproteobacteria;o__Pseudomonadales;f__Moraxellaceae;g__Acinetobacter;s__	taxonomic classification defined by topology and ANI	topological placement and ANI have congruent species assignments	GCF_000369625.1, s__Acinetobacter variabilis, 95.0, 82.89, 0.71; GCF_900322255.1, s__Acinetobacter fasciculus, 96.18, 82.66, 0.66; GCF_900683715.1, s__Acinetobacter lwoffii, 96.18, 82.65, 0.71; GCA_000369105.1, s__Acinetobacter lwoffii_B, 95.0, 82.52, 0.73; GCF_001647535.1, s__Acinetobacter sp001647535, 95.0, 82.52, 0.68; GCF_000761495.1, s__Acinetobacter idrijaensis, 96.09, 82.5, 0.72; GCA_00236…	97.26	11	N/A	N/A
GCF_011174875.1_ASM1117487v1_genomic	d__Bacteria;p__Proteobacteria;c__Gammaproteobacteria;o__Pseudomonadales;f__Moraxellaceae;g__Acinetobacter;s__Acinetobacter variabilis	GCF_000369625.1	95	d__Bacteria;p__Proteobacteria;c__Gammaproteobacteria;o__Pseudomonadales;f__Moraxellaceae;g__Acinetobacter;s__Acinetobacter variabilis	95.22	0.84	GCF_000369625.1	95	d__Bacteria;p__Proteobacteria;c__Gammaproteobacteria;o__Pseudomonadales;f__Moraxellaceae;g__Acinetobacter;s__Acinetobacter variabilis	95.22	0.84	d__Bacteria;p__Proteobacteria;c__Gammaproteobacteria;o__Pseudomonadales;f__Moraxellaceae;g__Acinetobacter;s__	taxonomic classification defined by topology and ANI	topological placement and ANI have congruent species assignments	GCF_000761495.1, s__Acinetobacter idrijaensis, 96.09, 84.95, 0.75; GCF_002688565.1, s__Acinetobacter sp002688565, 95.0, 84.28, 0.64; GCF_900322255.1, s__Acinetobacter fasciculus, 96.18, 84.14, 0.7; GCF_900683715.1, s__Acinetobacter lwoffii, 96.18, 83.98, 0.71; GCF_000368625.1, s__Acinetobacter schindleri, 95.0, 83.78, 0.66; GCF_001647535.1, s__Acinetobacter sp001647535, 95.0, 83.62, 0.68; GCA_000…	99.42	11	N/A	N/A
GCF_011192225.1_ASM1119222v1_genomic	d__Bacteria;p__Proteobacteria;c__Gammaproteobacteria;o__Pseudomonadales;f__Moraxellaceae;g__Acinetobacter;s__Acinetobacter variabilis	GCF_000369625.1	95	d__Bacteria;p__Proteobacteria;c__Gammaproteobacteria;o__Pseudomonadales;f__Moraxellaceae;g__Acinetobacter;s__Acinetobacter variabilis	95.18	0.83	GCF_000369625.1	95	d__Bacteria;p__Proteobacteria;c__Gammaproteobacteria;o__Pseudomonadales;f__Moraxellaceae;g__Acinetobacter;s__Acinetobacter variabilis	95.18	0.83	d__Bacteria;p__Proteobacteria;c__Gammaproteobacteria;o__Pseudomonadales;f__Moraxellaceae;g__Acinetobacter;s__	taxonomic classification defined by topology and ANI	topological placement and ANI have congruent species assignments	GCF_000761495.1, s__Acinetobacter idrijaensis, 96.09, 84.98, 0.74; GCF_002688565.1, s__Acinetobacter sp002688565, 95.0, 84.25, 0.65; GCF_900322255.1, s__Acinetobacter fasciculus, 96.18, 84.22, 0.7; GCF_900683715.1, s__Acinetobacter lwoffii, 96.18, 84.05, 0.7; GCF_000368625.1, s__Acinetobacter schindleri, 95.0, 83.89, 0.65; GCF_000773685.1, s__Acinetobacter sp000773685, 95.0, 83.77, 0.67; GCF_0016…	99.42	11	N/A	N/A
GCF_013417705.1_ASM1341770v1_genomic	d__Bacteria;p__Proteobacteria;c__Gammaproteobacteria;o__Pseudomonadales;f__Moraxellaceae;g__Acinetobacter;s__Acinetobacter variabilis	GCF_000369625.1	95	d__Bacteria;p__Proteobacteria;c__Gammaproteobacteria;o__Pseudomonadales;f__Moraxellaceae;g__Acinetobacter;s__Acinetobacter variabilis	95.31	0.89	GCF_000369625.1	95	d__Bacteria;p__Proteobacteria;c__Gammaproteobacteria;o__Pseudomonadales;f__Moraxellaceae;g__Acinetobacter;s__Acinetobacter variabilis	95.31	0.89	d__Bacteria;p__Proteobacteria;c__Gammaproteobacteria;o__Pseudomonadales;f__Moraxellaceae;g__Acinetobacter;s__	taxonomic classification defined by topology and ANI	topological placement and ANI have congruent species assignments	GCF_900322255.1, s__Acinetobacter fasciculus, 96.18, 84.04, 0.74; GCF_002688565.1, s__Acinetobacter sp002688565, 95.0, 83.99, 0.67; GCF_900683715.1, s__Acinetobacter lwoffii, 96.18, 83.95, 0.75; GCF_000761495.1, s__Acinetobacter idrijaensis, 96.09, 83.83, 0.73; GCF_001647535.1, s__Acinetobacter sp001647535, 95.0, 83.79, 0.72; GCA_000369105.1, s__Acinetobacter lwoffii_B, 95.0, 83.66, 0.74; GCF_000…	99.4	11	N/A	N/A
GCF_013417275.1_ASM1341727v1_genomic	d__Bacteria;p__Proteobacteria;c__Gammaproteobacteria;o__Pseudomonadales;f__Moraxellaceae;g__Acinetobacter;s__Acinetobacter variabilis	GCF_000369625.1	95	d__Bacteria;p__Proteobacteria;c__Gammaproteobacteria;o__Pseudomonadales;f__Moraxellaceae;g__Acinetobacter;s__Acinetobacter variabilis	95.37	0.85	GCF_000369625.1	95	d__Bacteria;p__Proteobacteria;c__Gammaproteobacteria;o__Pseudomonadales;f__Moraxellaceae;g__Acinetobacter;s__Acinetobacter variabilis	95.37	0.85	d__Bacteria;p__Proteobacteria;c__Gammaproteobacteria;o__Pseudomonadales;f__Moraxellaceae;g__Acinetobacter;s__	taxonomic classification defined by topology and ANI	topological placement and ANI have congruent species assignments	GCF_900683715.1, s__Acinetobacter lwoffii, 96.18, 84.19, 0.72; GCF_002688565.1, s__Acinetobacter sp002688565, 95.0, 84.12, 0.65; GCF_900322255.1, s__Acinetobacter fasciculus, 96.18, 84.05, 0.73; GCF_000761495.1, s__Acinetobacter idrijaensis, 96.09, 83.93, 0.72; GCF_000368625.1, s__Acinetobacter schindleri, 95.0, 83.82, 0.67; GCA_000369105.1, s__Acinetobacter lwoffii_B, 95.0, 83.66, 0.71; GCF_0007…	99.4	11	N/A	N/A
GCF_013417175.1_ASM1341717v1_genomic	d__Bacteria;p__Proteobacteria;c__Gammaproteobacteria;o__Pseudomonadales;f__Moraxellaceae;g__Acinetobacter;s__Acinetobacter variabilis	GCF_000369625.1	95	d__Bacteria;p__Proteobacteria;c__Gammaproteobacteria;o__Pseudomonadales;f__Moraxellaceae;g__Acinetobacter;s__Acinetobacter variabilis	95.18	0.85	GCF_000369625.1	95	d__Bacteria;p__Proteobacteria;c__Gammaproteobacteria;o__Pseudomonadales;f__Moraxellaceae;g__Acinetobacter;s__Acinetobacter variabilis	95.18	0.85	d__Bacteria;p__Proteobacteria;c__Gammaproteobacteria;o__Pseudomonadales;f__Moraxellaceae;g__Acinetobacter;s__	taxonomic classification defined by topology and ANI	topological placement and ANI have congruent species assignments	GCF_002688565.1, s__Acinetobacter sp002688565, 95.0, 84.02, 0.65; GCF_900322255.1, s__Acinetobacter fasciculus, 96.18, 83.98, 0.72; GCF_001647535.1, s__Acinetobacter sp001647535, 95.0, 83.77, 0.72; GCF_000761495.1, s__Acinetobacter idrijaensis, 96.09, 83.76, 0.7; GCF_900683715.1, s__Acinetobacter lwoffii, 96.18, 83.75, 0.71; GCF_000773685.1, s__Acinetobacter sp000773685, 95.0, 83.68, 0.7; GCA_000…	98.59	11	N/A	N/A
GCF_013420325.1_ASM1342032v1_genomic	d__Bacteria;p__Proteobacteria;c__Gammaproteobacteria;o__Pseudomonadales;f__Moraxellaceae;g__Acinetobacter;s__Acinetobacter schindleri	GCF_000368625.1	95	d__Bacteria;p__Proteobacteria;c__Gammaproteobacteria;o__Pseudomonadales;f__Moraxellaceae;g__Acinetobacter;s__Acinetobacter schindleri	97.19	0.85	GCF_000368625.1	95	d__Bacteria;p__Proteobacteria;c__Gammaproteobacteria;o__Pseudomonadales;f__Moraxellaceae;g__Acinetobacter;s__Acinetobacter schindleri	97.19	0.85	d__Bacteria;p__Proteobacteria;c__Gammaproteobacteria;o__Pseudomonadales;f__Moraxellaceae;g__Acinetobacter;s__	taxonomic classification defined by topology and ANI	topological placement and ANI have congruent species assignments	GCF_002688565.1, s__Acinetobacter sp002688565, 95.0, 88.47, 0.78; GCF_000773685.1, s__Acinetobacter sp000773685, 95.0, 84.46, 0.77; GCF_000369625.1, s__Acinetobacter variabilis, 95.0, 84.4, 0.66; GCF_900322255.1, s__Acinetobacter fasciculus, 96.18, 83.38, 0.68; GCF_900683715.1, s__Acinetobacter lwoffii, 96.18, 83.34, 0.67; GCF_000761495.1, s__Acinetobacter idrijaensis, 96.09, 83.27, 0.66; GCF_001…	99.44	11	N/A	N/A
GCF_013418165.1_ASM1341816v1_genomic	d__Bacteria;p__Proteobacteria;c__Gammaproteobacteria;o__Pseudomonadales;f__Moraxellaceae;g__Acinetobacter;s__Acinetobacter gandensis	GCF_001678755.1	95	d__Bacteria;p__Proteobacteria;c__Gammaproteobacteria;o__Pseudomonadales;f__Moraxellaceae;g__Acinetobacter;s__Acinetobacter gandensis	98.5	0.84	GCF_001678755.1	95	d__Bacteria;p__Proteobacteria;c__Gammaproteobacteria;o__Pseudomonadales;f__Moraxellaceae;g__Acinetobacter;s__Acinetobacter gandensis	98.5	0.84	d__Bacteria;p__Proteobacteria;c__Gammaproteobacteria;o__Pseudomonadales;f__Moraxellaceae;g__Acinetobacter;s__	taxonomic classification defined by topology and ANI	topological placement and ANI have congruent species assignments	GCF_002018365.1, s__Acinetobacter sp002018365, 95.0, 85.24, 0.69; GCF_002135295.1, s__Acinetobacter sp002135295, 95.0, 84.6, 0.69; GCF_002165305.2, s__Acinetobacter sp002165305, 95.0, 82.98, 0.52; GCF_000761495.1, s__Acinetobacter idrijaensis, 96.09, 82.81, 0.5; GCF_003024515.2, s__Acinetobacter sp003024515, 95.0, 82.36, 0.45; GCF_003611475.1, s__Acinetobacter sp003611475, 95.0, 82.28, 0.44; GCF_…	99.4	11	N/A	N/A
GCF_013420285.1_ASM1342028v1_genomic	d__Bacteria;p__Proteobacteria;c__Gammaproteobacteria;o__Pseudomonadales;f__Moraxellaceae;g__Acinetobacter;s__Acinetobacter gandensis	GCF_001678755.1	95	d__Bacteria;p__Proteobacteria;c__Gammaproteobacteria;o__Pseudomonadales;f__Moraxellaceae;g__Acinetobacter;s__Acinetobacter gandensis	98.51	0.84	GCF_001678755.1	95	d__Bacteria;p__Proteobacteria;c__Gammaproteobacteria;o__Pseudomonadales;f__Moraxellaceae;g__Acinetobacter;s__Acinetobacter gandensis	98.51	0.84	d__Bacteria;p__Proteobacteria;c__Gammaproteobacteria;o__Pseudomonadales;f__Moraxellaceae;g__Acinetobacter;s__	taxonomic classification defined by topology and ANI	topological placement and ANI have congruent species assignments	GCF_002018365.1, s__Acinetobacter sp002018365, 95.0, 85.27, 0.69; GCF_002135295.1, s__Acinetobacter sp002135295, 95.0, 84.65, 0.68; GCF_002165305.2, s__Acinetobacter sp002165305, 95.0, 82.95, 0.53; GCF_000761495.1, s__Acinetobacter idrijaensis, 96.09, 82.88, 0.49; GCF_003024515.2, s__Acinetobacter sp003024515, 95.0, 82.4, 0.45; GCF_003611475.1, s__Acinetobacter sp003611475, 95.0, 82.2, 0.45; GCF_…	99.4	11	N/A	N/A
GCF_013419635.1_ASM1341963v1_genomic	d__Bacteria;p__Proteobacteria;c__Gammaproteobacteria;o__Pseudomonadales;f__Moraxellaceae;g__Acinetobacter;s__Acinetobacter sp002018365	GCF_002018365.1	95	d__Bacteria;p__Proteobacteria;c__Gammaproteobacteria;o__Pseudomonadales;f__Moraxellaceae;g__Acinetobacter;s__Acinetobacter sp002018365	95.51	0.9	GCF_002018365.1	95	d__Bacteria;p__Proteobacteria;c__Gammaproteobacteria;o__Pseudomonadales;f__Moraxellaceae;g__Acinetobacter;s__Acinetobacter sp002018365	95.51	0.9	d__Bacteria;p__Proteobacteria;c__Gammaproteobacteria;o__Pseudomonadales;f__Moraxellaceae;g__Acinetobacter;s__	taxonomic classification defined by topology and ANI	topological placement and ANI have congruent species assignments	GCF_001678755.1, s__Acinetobacter gandensis, 95.0, 85.54, 0.77; GCF_002135295.1, s__Acinetobacter sp002135295, 95.0, 84.78, 0.75; GCF_003024525.2, s__Acinetobacter cumulans, 95.0, 82.31, 0.58; GCF_003611515.1, s__Acinetobacter sp003611515, 95.0, 81.73, 0.55; GCF_001647675.1, s__Acinetobacter sp001647675, 95.0, 81.42, 0.51; GCF_003611465.1, s__Acinetobacter sp003611465, 95.0, 81.37, 0.49; GCF_0021…	99.4	11	N/A	N/A
GCF_013419025.1_ASM1341902v1_genomic	d__Bacteria;p__Proteobacteria;c__Gammaproteobacteria;o__Pseudomonadales;f__Moraxellaceae;g__Acinetobacter;s__Acinetobacter sp002018365	GCF_002018365.1	95	d__Bacteria;p__Proteobacteria;c__Gammaproteobacteria;o__Pseudomonadales;f__Moraxellaceae;g__Acinetobacter;s__Acinetobacter sp002018365	95.72	0.86	GCF_002018365.1	95	d__Bacteria;p__Proteobacteria;c__Gammaproteobacteria;o__Pseudomonadales;f__Moraxellaceae;g__Acinetobacter;s__Acinetobacter sp002018365	95.72	0.86	d__Bacteria;p__Proteobacteria;c__Gammaproteobacteria;o__Pseudomonadales;f__Moraxellaceae;g__Acinetobacter;s__	taxonomic classification defined by topology and ANI	topological placement and ANI have congruent species assignments	GCF_001678755.1, s__Acinetobacter gandensis, 95.0, 85.25, 0.78; GCF_002135295.1, s__Acinetobacter sp002135295, 95.0, 84.87, 0.72; GCF_002165305.2, s__Acinetobacter sp002165305, 95.0, 82.87, 0.52; GCF_000761495.1, s__Acinetobacter idrijaensis, 96.09, 82.8, 0.49; GCF_001704615.2, s__Acinetobacter defluvii, 95.0, 82.75, 0.45; GCF_003024525.2, s__Acinetobacter cumulans, 95.0, 82.54, 0.56; GCF_0030245…	99.4	11	N/A	N/A
GCF_013420775.1_ASM1342077v1_genomic	d__Bacteria;p__Proteobacteria;c__Gammaproteobacteria;o__Pseudomonadales;f__Moraxellaceae;g__Acinetobacter;s__Acinetobacter sp002018365	GCF_002018365.1	95	d__Bacteria;p__Proteobacteria;c__Gammaproteobacteria;o__Pseudomonadales;f__Moraxellaceae;g__Acinetobacter;s__Acinetobacter sp002018365	95.73	0.86	GCF_002018365.1	95	d__Bacteria;p__Proteobacteria;c__Gammaproteobacteria;o__Pseudomonadales;f__Moraxellaceae;g__Acinetobacter;s__Acinetobacter sp002018365	95.73	0.86	d__Bacteria;p__Proteobacteria;c__Gammaproteobacteria;o__Pseudomonadales;f__Moraxellaceae;g__Acinetobacter;s__	taxonomic classification defined by topology and ANI	topological placement and ANI have congruent species assignments	GCF_001678755.1, s__Acinetobacter gandensis, 95.0, 85.28, 0.77; GCF_002135295.1, s__Acinetobacter sp002135295, 95.0, 84.87, 0.71; GCF_002165305.2, s__Acinetobacter sp002165305, 95.0, 82.87, 0.52; GCF_000761495.1, s__Acinetobacter idrijaensis, 96.09, 82.82, 0.49; GCF_001704615.2, s__Acinetobacter defluvii, 95.0, 82.65, 0.47; GCF_003024525.2, s__Acinetobacter cumulans, 95.0, 82.58, 0.55; GCF_003024…	99.4	11	N/A	N/A
GCF_013417875.1_ASM1341787v1_genomic	d__Bacteria;p__Proteobacteria;c__Gammaproteobacteria;o__Pseudomonadales;f__Moraxellaceae;g__Acinetobacter;s__Acinetobacter sp002018365	GCF_002018365.1	95	d__Bacteria;p__Proteobacteria;c__Gammaproteobacteria;o__Pseudomonadales;f__Moraxellaceae;g__Acinetobacter;s__Acinetobacter sp002018365	95.73	0.87	GCF_002018365.1	95	d__Bacteria;p__Proteobacteria;c__Gammaproteobacteria;o__Pseudomonadales;f__Moraxellaceae;g__Acinetobacter;s__Acinetobacter sp002018365	95.73	0.87	d__Bacteria;p__Proteobacteria;c__Gammaproteobacteria;o__Pseudomonadales;f__Moraxellaceae;g__Acinetobacter;s__	taxonomic classification defined by topology and ANI	topological placement and ANI have congruent species assignments	GCF_001678755.1, s__Acinetobacter gandensis, 95.0, 85.35, 0.77; GCF_002135295.1, s__Acinetobacter sp002135295, 95.0, 84.85, 0.74; GCF_003024525.2, s__Acinetobacter cumulans, 95.0, 82.56, 0.59; GCF_003611465.1, s__Acinetobacter sp003611465, 95.0, 81.83, 0.51; GCF_003611515.1, s__Acinetobacter sp003611515, 95.0, 81.73, 0.56; GCF_001647675.1, s__Acinetobacter sp001647675, 95.0, 81.56, 0.5; GCF_00213…	99.4	11	N/A	N/A
GCF_013417435.1_ASM1341743v1_genomic	d__Bacteria;p__Proteobacteria;c__Gammaproteobacteria;o__Pseudomonadales;f__Moraxellaceae;g__Acinetobacter;s__Acinetobacter sp002018365	GCF_002018365.1	95	d__Bacteria;p__Proteobacteria;c__Gammaproteobacteria;o__Pseudomonadales;f__Moraxellaceae;g__Acinetobacter;s__Acinetobacter sp002018365	95.47	0.87	GCF_002018365.1	95	d__Bacteria;p__Proteobacteria;c__Gammaproteobacteria;o__Pseudomonadales;f__Moraxellaceae;g__Acinetobacter;s__Acinetobacter sp002018365	95.47	0.87	d__Bacteria;p__Proteobacteria;c__Gammaproteobacteria;o__Pseudomonadales;f__Moraxellaceae;g__Acinetobacter;s__	taxonomic classification defined by topology and ANI	topological placement and ANI have congruent species assignments	GCF_001678755.1, s__Acinetobacter gandensis, 95.0, 85.69, 0.77; GCF_002135295.1, s__Acinetobacter sp002135295, 95.0, 84.76, 0.73; GCF_003024525.2, s__Acinetobacter cumulans, 95.0, 82.6, 0.55; GCF_003611515.1, s__Acinetobacter sp003611515, 95.0, 81.67, 0.52; GCF_003611465.1, s__Acinetobacter sp003611465, 95.0, 81.52, 0.49; GCF_000369625.1, s__Acinetobacter variabilis, 95.0, 81.44, 0.43; GCF_001647…	99.4	11	N/A	N/A
GCF_013419295.1_ASM1341929v1_genomic	d__Bacteria;p__Proteobacteria;c__Gammaproteobacteria;o__Pseudomonadales;f__Moraxellaceae;g__Acinetobacter;s__Acinetobacter sp002018365	GCF_002018365.1	95	d__Bacteria;p__Proteobacteria;c__Gammaproteobacteria;o__Pseudomonadales;f__Moraxellaceae;g__Acinetobacter;s__Acinetobacter sp002018365	95.46	0.86	GCF_002018365.1	95	d__Bacteria;p__Proteobacteria;c__Gammaproteobacteria;o__Pseudomonadales;f__Moraxellaceae;g__Acinetobacter;s__Acinetobacter sp002018365	95.46	0.86	d__Bacteria;p__Proteobacteria;c__Gammaproteobacteria;o__Pseudomonadales;f__Moraxellaceae;g__Acinetobacter;s__	taxonomic classification defined by topology and ANI	topological placement and ANI have congruent species assignments	GCF_001678755.1, s__Acinetobacter gandensis, 95.0, 85.45, 0.76; GCF_002135295.1, s__Acinetobacter sp002135295, 95.0, 84.84, 0.72; GCF_003024525.2, s__Acinetobacter cumulans, 95.0, 82.5, 0.55; GCF_003611515.1, s__Acinetobacter sp003611515, 95.0, 81.65, 0.52; GCF_001647675.1, s__Acinetobacter sp001647675, 95.0, 81.44, 0.52; GCF_000369625.1, s__Acinetobacter variabilis, 95.0, 81.38, 0.44; GCF_003611…	99.4	11	N/A	N/A
GCF_013419725.1_ASM1341972v1_genomic	d__Bacteria;p__Proteobacteria;c__Gammaproteobacteria;o__Pseudomonadales;f__Moraxellaceae;g__Acinetobacter;s__Acinetobacter sp002018365	GCF_002018365.1	95	d__Bacteria;p__Proteobacteria;c__Gammaproteobacteria;o__Pseudomonadales;f__Moraxellaceae;g__Acinetobacter;s__Acinetobacter sp002018365	95.52	0.87	GCF_002018365.1	95	d__Bacteria;p__Proteobacteria;c__Gammaproteobacteria;o__Pseudomonadales;f__Moraxellaceae;g__Acinetobacter;s__Acinetobacter sp002018365	95.52	0.87	d__Bacteria;p__Proteobacteria;c__Gammaproteobacteria;o__Pseudomonadales;f__Moraxellaceae;g__Acinetobacter;s__	taxonomic classification defined by topology and ANI	topological placement and ANI have congruent species assignments	GCF_001678755.1, s__Acinetobacter gandensis, 95.0, 85.67, 0.77; GCF_002135295.1, s__Acinetobacter sp002135295, 95.0, 84.74, 0.74; GCF_002165305.2, s__Acinetobacter sp002165305, 95.0, 82.95, 0.49; GCF_003024515.2, s__Acinetobacter sp003024515, 95.0, 82.62, 0.43; GCF_003024525.2, s__Acinetobacter cumulans, 95.0, 82.42, 0.54; GCF_000761495.1, s__Acinetobacter idrijaensis, 96.09, 82.36, 0.48; GCF_001…	99.4	11	N/A	N/A
GCF_013419745.1_ASM1341974v1_genomic	d__Bacteria;p__Proteobacteria;c__Gammaproteobacteria;o__Pseudomonadales;f__Moraxellaceae;g__Acinetobacter;s__Acinetobacter sp002018365	GCF_002018365.1	95	d__Bacteria;p__Proteobacteria;c__Gammaproteobacteria;o__Pseudomonadales;f__Moraxellaceae;g__Acinetobacter;s__Acinetobacter sp002018365	95.48	0.86	GCF_002018365.1	95	d__Bacteria;p__Proteobacteria;c__Gammaproteobacteria;o__Pseudomonadales;f__Moraxellaceae;g__Acinetobacter;s__Acinetobacter sp002018365	95.48	0.86	d__Bacteria;p__Proteobacteria;c__Gammaproteobacteria;o__Pseudomonadales;f__Moraxellaceae;g__Acinetobacter;s__	taxonomic classification defined by topology and ANI	topological placement and ANI have congruent species assignments	GCF_001678755.1, s__Acinetobacter gandensis, 95.0, 85.67, 0.77; GCF_002135295.1, s__Acinetobacter sp002135295, 95.0, 84.7, 0.72; GCF_002165305.2, s__Acinetobacter sp002165305, 95.0, 82.99, 0.49; GCF_003024515.2, s__Acinetobacter sp003024515, 95.0, 82.57, 0.43; GCF_001704615.2, s__Acinetobacter defluvii, 95.0, 82.43, 0.45; GCF_000761495.1, s__Acinetobacter idrijaensis, 96.09, 82.42, 0.48; GCF_0030…	99.4	11	N/A	N/A
GCF_013416965.1_ASM1341696v1_genomic	d__Bacteria;p__Proteobacteria;c__Gammaproteobacteria;o__Pseudomonadales;f__Moraxellaceae;g__Acinetobacter;s__Acinetobacter sp002018365	GCF_002018365.1	95	d__Bacteria;p__Proteobacteria;c__Gammaproteobacteria;o__Pseudomonadales;f__Moraxellaceae;g__Acinetobacter;s__Acinetobacter sp002018365	95.46	0.88	GCF_002018365.1	95	d__Bacteria;p__Proteobacteria;c__Gammaproteobacteria;o__Pseudomonadales;f__Moraxellaceae;g__Acinetobacter;s__Acinetobacter sp002018365	95.46	0.88	d__Bacteria;p__Proteobacteria;c__Gammaproteobacteria;o__Pseudomonadales;f__Moraxellaceae;g__Acinetobacter;s__	taxonomic classification defined by topology and ANI	topological placement and ANI have congruent species assignments	GCF_001678755.1, s__Acinetobacter gandensis, 95.0, 85.48, 0.77; GCF_002135295.1, s__Acinetobacter sp002135295, 95.0, 84.75, 0.74; GCF_003024525.2, s__Acinetobacter cumulans, 95.0, 82.21, 0.57; GCF_003611465.1, s__Acinetobacter sp003611465, 95.0, 81.68, 0.49; GCF_003611515.1, s__Acinetobacter sp003611515, 95.0, 81.65, 0.54; GCF_001647675.1, s__Acinetobacter sp001647675, 95.0, 81.42, 0.49; GCF_0003…	99.4	11	N/A	N/A
GCF_013418445.1_ASM1341844v1_genomic	d__Bacteria;p__Proteobacteria;c__Gammaproteobacteria;o__Pseudomonadales;f__Moraxellaceae;g__Acinetobacter;s__Acinetobacter sp002018365	GCF_002018365.1	95	d__Bacteria;p__Proteobacteria;c__Gammaproteobacteria;o__Pseudomonadales;f__Moraxellaceae;g__Acinetobacter;s__Acinetobacter sp002018365	95.46	0.87	GCF_002018365.1	95	d__Bacteria;p__Proteobacteria;c__Gammaproteobacteria;o__Pseudomonadales;f__Moraxellaceae;g__Acinetobacter;s__Acinetobacter sp002018365	95.46	0.87	d__Bacteria;p__Proteobacteria;c__Gammaproteobacteria;o__Pseudomonadales;f__Moraxellaceae;g__Acinetobacter;s__	taxonomic classification defined by topology and ANI	topological placement and ANI have congruent species assignments	GCF_001678755.1, s__Acinetobacter gandensis, 95.0, 85.47, 0.76; GCF_002135295.1, s__Acinetobacter sp002135295, 95.0, 84.73, 0.73; GCF_003024525.2, s__Acinetobacter cumulans, 95.0, 82.62, 0.55; GCF_003611465.1, s__Acinetobacter sp003611465, 95.0, 81.56, 0.5; GCF_003611515.1, s__Acinetobacter sp003611515, 95.0, 81.49, 0.54; GCF_001647675.1, s__Acinetobacter sp001647675, 95.0, 81.48, 0.51; GCF_00036…	99.4	11	N/A	N/A
[truncated: 17 more rows]
